# Supplementary material for: Concerns and adjustments: How the Portuguese population met COVID-19
Source: PLoS One. 2020 Oct 14;15(10):e0240500. doi: 10.1371/journal.pone.0240500 (PMC7556479; doi:10.1371/journal.pone.0240500)
Supplement: S1 File — (XLSX) [file pone.0240500.s005.xlsx]

## Sheet: WAVE 1
Start Date	End Date	Nas ultimas duas semanas teve tosse, febre ou dificuldade respiratoriaS	Na sequencia dos seus sintomas o que fezS (selecione todas as aplicaveis) - Selected Choice	Na sequencia dos seus sintomas o que fezS (selecione todas as aplicaveis) - Outro – Texto	Esta ou esteve nas ultimas duas semanas em isolamento social (durante pelo menos 14 dias)S	Tem seguido de perto as actualizacoes de informacao sobre a pandemia de COVID-19S	Qual a plataforma de informacao que mais utiliza para seguir as actualizacoes sobre a pandemia de COVID-19S (Assinale no maximo 3 opcoes) - Selected Choice	Qual a plataforma de informacao que mais utiliza para seguir as actualizacoes sobre a pandemia de COVID-19S (Assinale no maximo 3 opcoes) - Redes sociais - Outro – Texto	Qual o seu nivel de preocupacao com a pandemia de COVID-19 em PortugalS	Qual o seu nivel de preocupacao com a pandemia de COVID-19 na Economia PortuguesaS	Conhece alguem potencialmente infetado ou diagnosticadoS	O seu local de trabalho encontra-se encerrado ou implementou medidas de trabalho a distanciaS	Comprou ou alguem no seu agregado familiar (as pessoas com quem geralmente partilha habitacao) comprou bens de necessidade basica, em quantidade superior ao habitual, por estar preocupado com a pandemia de COVID-19S	Quanto foi o gasto extraordinario associado a essas comprasS (Por favor indique o intervalo mais apropriado)	Quando foi a primeira vez que essas compras foram feitasS - Mes - Please Select:	Quando foi a primeira vez que essas compras foram feitasS - Dia - Please Select:	Essas compras foram feitas online ou num estabelecimento comercialS	Como se dirigiu (ou alguem do seu agregado familiar) a esse estabelecimentoS	Qual e a sua idadeS	Indique o seu genero	Qual a sua area de residenciaS - Regiao	Qual a sua area de residenciaS - Distrito	Qual a sua area de residenciaS - Concelho	Quantas pessoas existem no seu agregado familiar (as pessoas com quem normalmente partilha a habitacao)S	Quantas pessoas existem no seu agregado familiar com mais de 65 anosS	Qual o nivel de educacao mais elevado que obteve ate a dataS	Qual o nivel de rendimento mensal liquido (depois de impostos, contribuicoes para a seguranca social e outros ) do seu agregado familiar (as pessoas com que normalmente partilha a habitacao)S(Aproximadamente)	Alguem do seu agregado familiar (as pessoas com quem normalmente partilha habitacao) e um Profissional da area da Saude (medico, enfermeiro,...)S	Qual e o sector de actividade a que dedica a maior parte do seu trabalhoS - Selected Choice	Qual e o sector de actividade a que dedica a maior parte do seu trabalhoS - Outro – Texto	Obrigado por ter respondido a estas perguntas! No ambito deste estudo, estamos interessados em seguir a evolucao das pessoas ao longo das proximas semanas. Estaria disponivel para responder novamente ao inquerito nas proximas semanasS	Vamos gerar um codigo para que possa preencher este inquerito (de forma completamente anonima) novamente no futuro. (exemplo: M0105A) Por favor responda as seguintes 4 perguntas para gerarmos esse codigo: Qual a primeira letra do nome da sua MaeS (exemplo: M - Maria)	Quantos irmaos ou irmas mais velho/as temS(exemplo: 01 - um)	Qual o numero correspondente ao mes em nasceuS(exemplo: 05 - Maio)	Qual a primeira letra do seu nome do meioS(exemplo: A - Araujo)	Create New Field or Choose From Dropdown...	20 - Parent Topics	20 - Topics
2020-03-13 10:33:52	2020-03-13 10:37:04	Nao			Sim	Muito frequentemente	Televisao,Internet - site do SNS e/ou da Direcao Geral da Saude,Redes sociais - WhatsApp		Moderado	Elevado	Nao	Sim	Sim	51€-100€	Marco	9	Estabelecimento comercial - Supermercado	Veiculo proprio	Entre 26 e 32 anos	Masculino	Portugal Continental	Lisboa	Lisboa	Duas	Nenhuma	Ensino superior - Mestrado	2001-5000€	Nao	Economia		Sim	S	0	10	A	20700104		Unknown
2020-03-13 10:35:33	2020-03-13 10:38:18	Nao			Nao	Muito frequentemente	Internet - sites de noticias,Redes sociais - WhatsApp,Redes sociais - Twitter		Muito elevado	Muito elevado	Nao	Sim	Nao						Entre 26 e 32 anos	Feminino	Portugal Continental	Setubal	Almada	Apenas eu	Nenhuma	Ensino superior - Mestrado	0-1100€	Nao	Investigacao		Sim	F	1	4	C	33668627		Unknown
2020-03-13 11:03:40	2020-03-13 11:07:31	Sim	Liguei para a linha SNS24,Nada/automedicacao		Nao	Frequentemente	Televisao,Redes sociais - WhatsApp,Redes sociais - Outro		Moderado	Elevado	Sim	Sim	Nao						Entre 26 e 32 anos	Masculino	Portugal Continental	Lisboa	Lisboa	Duas	Nenhuma	12º ano ou equivalente	1501-2000€	Nao	Informatica		Sim	F	0	12	M	47556531		Unknown
2020-03-13 11:04:12	2020-03-13 11:07:57	Sim	Liguei para a linha SNS24,Dirigi-me a uma clinica privada		Nao	Muito frequentemente	Internet - sites de noticias		Elevado	Moderado	Sim	Sim	Sim	0-50€	Marco	7	Estabelecimento comercial - Mercearia	A pe	Entre 26 e 32 anos	Feminino	Portugal Continental	Lisboa	Lisboa	Tres	Nenhuma	Ensino superior - Mestrado	2001-5000€	Nao	Economia		Sim	I	0	8	v	45071480		Unknown
2020-03-13 11:09:41	2020-03-13 11:12:29	Nao			Nao	Muito frequentemente	Internet - site do SNS e/ou da Direcao Geral da Saude,Internet - sites de noticias,Redes sociais - Twitter		Elevado	Elevado	Sim	Nao	Nao						Entre 26 e 32 anos	Feminino	Portugal Continental	Evora	Evora	Apenas eu	Nenhuma	Ensino superior - Mestrado	1101-1500€	Sim	Saude		Sim	P	0	7	V	51920442		Unknown
2020-03-13 11:08:51	2020-03-13 11:13:15	Nao			Nao	Frequentemente	Internet - sites de noticias		Elevado	Muito elevado	Nao	Sim	Nao						Entre 26 e 32 anos	Masculino	Portugal Continental	Lisboa	Lisboa	Duas	Nenhuma	Ensino superior - Mestrado	2001-5000€	Nao	Actividades financeiras e de seguros		Sim	I	0	3	L	16097051		Unknown
2020-03-13 11:09:54	2020-03-13 11:16:19	Nao			Nao	Frequentemente	Internet - mostores de busca (google, ..),Internet - sites de noticias,Redes sociais - WhatsApp		Muito elevado	Elevado	Sim	Sim	Sim	51€-100€	Fevereiro	23	Estabelecimento comercial - Supermercado	Transporte publico	Entre 19 a 25 anos	Feminino	Portugal Continental	Lisboa	Lisboa	Cinco	Apenas eu / uma	Ensino superior - Licenciatura	1101-1500€	Nao	Nao trabalho - Estudante		Sim	D	2	5	B	57631216		Unknown
2020-03-13 11:12:48	2020-03-13 11:16:24	Sim	Nada/automedicacao		Nao	Frequentemente	Internet - mostores de busca (google, ..),Redes sociais - WhatsApp,Redes sociais - Outro		Elevado	Elevado	Nao	Sim	Nao						Entre 26 e 32 anos	Feminino	Portugal Continental	Lisboa	Lisboa	Quatro	Nenhuma	Ensino superior - Mestrado	2001-5000€	Nao	Alojamento e actividades de turismo		Sim	T	1	2	M	54612245		Unknown
2020-03-13 11:14:12	2020-03-13 11:17:09	Sim	Nada/automedicacao		Nao	Muito frequentemente	Televisao,Internet - mostores de busca (google, ..),Internet - site do SNS e/ou da Direcao Geral da Saude		Muito elevado	Elevado	Nao	Nao	Nao						Entre 26 e 32 anos	Feminino	Portugal Continental	Lisboa	Lisboa	Duas	Nenhuma	Ensino superior - Mestrado	1501-2000€	Sim	Saude		Sim	L	0	1	C	19413282		Unknown
2020-03-13 11:14:32	2020-03-13 11:17:39	Nao			Nao	Muito frequentemente	Televisao,Jornais,Redes sociais - Facebook		Muito elevado	Muito elevado	Nao	Sim	Nao						Entre 26 e 32 anos	Masculino	Portugal Continental	Lisboa	Lisboa	Apenas eu	Nenhuma	Ensino superior - Mestrado	2001-5000€	Nao	Actividades financeiras e de seguros		Sim	M	1	1	H	11947554		Unknown
2020-03-13 11:14:30	2020-03-13 11:17:56	Nao			Nao	Muito frequentemente	Televisao,Internet - site do SNS e/ou da Direcao Geral da Saude,Redes sociais - WhatsApp		Muito elevado	Elevado	Sim	Nao	Sim	0-50€	Marco	11	Estabelecimento comercial - Hipermercado	Veiculo proprio	Entre 19 a 25 anos	Feminino	Portugal Continental	Leiria	Leiria	Apenas eu	Nenhuma	Ensino superior - Mestrado	1501-2000€	Sim	Saude		Sim	A	1	12	S	66374837		Unknown
2020-03-13 11:21:43	2020-03-13 11:26:08	Nao			Nao	Frequentemente	Televisao,Radio,Redes sociais - WhatsApp		Elevado	Elevado	Nao	Sim	Sim	101€-300€	Marco	9	Estabelecimento comercial - Hipermercado	Veiculo proprio	Entre 33 e 45 anos	Feminino	Portugal Continental	Setubal	Barreiro	Tres	Nenhuma	Ensino superior - Mestrado	2001-5000€	Nao	Electricidade, gas, agua		Sim	L	1	5	G	57330073		Unknown
2020-03-13 11:16:01	2020-03-13 11:27:10	Nao			Nao	Muito frequentemente	Televisao,Internet - site do SNS e/ou da Direcao Geral da Saude,Internet - sites de noticias		Muito elevado	Muito elevado	Sim	Sim	Sim	0-50€	Marco	13	Estabelecimento comercial - Supermercado	Veiculo proprio	Entre 46 e 64 anos	Feminino	Portugal Continental	Lisboa	Lisboa	Mais do que cinco	Apenas eu / uma	Ensino superior - Mestrado	2001-5000€	Nao	Educacao		Sim	N	0	4	R	49611604		Unknown
2020-03-13 11:24:13	2020-03-13 11:27:27	Nao			Nao	Frequentemente	Televisao,Internet - site do SNS e/ou da Direcao Geral da Saude,Internet - sites de noticias		Elevado	Moderado	Nao	Sim	Sim	0-50€	Marco	9	Estabelecimento comercial - Supermercado	Veiculo proprio	Entre 33 e 45 anos	Feminino	Portugal Continental	Porto	Porto	Duas	Nenhuma	Ensino superior - Mestrado	0-1100€	Nao	Actividades de Apoio Social		Sim	P	0	7	S	79573438		Unknown
2020-03-13 11:20:29	2020-03-13 11:28:47	Nao			Nao	Muito frequentemente	Televisao,Internet - sites de noticias,Redes sociais - Twitter		Elevado	Elevado	Nao	Sim	Nao						Entre 19 a 25 anos	Masculino	Portugal Continental	Lisboa	Loures	Quatro	Nenhuma	Ensino superior - Licenciatura	2001-5000€	Sim	Educacao		Sim	M	1	1	S	80190317		Unknown
2020-03-13 11:23:53	2020-03-13 11:29:52	Sim	Outro	Medico de familia	Nao	Muito frequentemente	Televisao,Redes sociais - Facebook,Redes sociais - WhatsApp		Muito elevado	Muito elevado	Nao	Sim	Sim	101€-300€	Marco	9	Estabelecimento comercial - Supermercado	Veiculo proprio	Entre 33 e 45 anos	Masculino	Portugal Continental	Braga	Barcelos	Tres	Nenhuma	Ensino superior - Licenciatura	0-1100€	Nao	Outro	Arte	Sim	F	2	7	G	84454672		Unknown
2020-03-13 11:28:27	2020-03-13 11:33:31	Nao			Nao	Frequentemente	Televisao,Internet - site do SNS e/ou da Direcao Geral da Saude,Internet - sites de noticias		Elevado	Elevado	Nao	Sim	Sim	51€-100€	Marco	12	Estabelecimento comercial - Supermercado	Veiculo proprio	Entre 26 e 32 anos	Feminino	Portugal Continental	Lisboa	Cascais	Duas	Nenhuma	Ensino superior - Mestrado	2001-5000€	Nao	Economia		Sim	M	1	3	B	16142479		Unknown
2020-03-13 11:34:05	2020-03-13 11:37:51	Nao			Nao	Ocasionalmente	Televisao,Internet - mostores de busca (google, ..)		Moderado	Elevado	Sim	Nao	Nao						Entre 19 a 25 anos	Masculino	Portugal Continental	Porto	Porto	Apenas eu	Apenas eu / uma	Ensino superior - Mestrado	1101-1500€	Sim	Saude		Sim	M	0	11	M	71445715		Unknown
2020-03-13 11:31:54	2020-03-13 11:38:49	Nao			Sim	Frequentemente	Televisao,Internet - site do SNS e/ou da Direcao Geral da Saude,Outro		Muito elevado	Muito elevado	Sim	Sim	Nao						Entre 26 e 32 anos	Feminino	Portugal Continental	Lisboa	Lisboa	Quatro	Apenas eu / uma	Ensino superior - Mestrado	Prefiro nao responder	Sim	Saude		Sim	M	1	11	L	80947321		Unknown
2020-03-13 11:35:14	2020-03-13 11:39:22	Nao			Nao	Muito frequentemente	Internet - mostores de busca (google, ..),Redes sociais - Facebook,Redes sociais - WhatsApp		Muito elevado	Elevado	Nao	Sim	Sim	0-50€	Marco	9	Estabelecimento comercial - Supermercado	Veiculo proprio	Entre 19 a 25 anos	Feminino	Portugal Continental	Lisboa	Oeiras	Mais do que cinco	Nenhuma	Ensino superior - Licenciatura	1501-2000€	Nao	Nao trabalho - Estudante		Sim	M	0	4	P	69705020		Unknown
2020-03-13 11:36:17	2020-03-13 11:42:16	Nao			Nao	Frequentemente	Televisao,Internet - sites de noticias		Moderado	Moderado	Nao	Sim	Sim	0-50€	Marco	13	Estabelecimento comercial - Supermercado	A pe	Entre 26 e 32 anos	Feminino	Portugal Continental	Lisboa	Lisboa	Tres	Nenhuma	Ensino superior - Mestrado	0-1100€	Nao	Educacao		Sim	S	1	3	R	68224146		Unknown
2020-03-13 11:42:16	2020-03-13 11:45:53	Nao			Sim	Frequentemente	Televisao,Internet - mostores de busca (google, ..),Internet - sites de noticias		Moderado	Elevado	Nao	Sim	Nao						Entre 19 a 25 anos	Masculino	Portugal Continental	Setubal	Almada	Quatro	Nenhuma	Ensino superior - Licenciatura	2001-5000€	Nao	Nao trabalho - Estudante		Sim	L	0	2	I	42061752		Unknown
2020-03-13 11:40:38	2020-03-13 11:46:10	Sim	Nada/automedicacao		Nao	Frequentemente	Internet - mostores de busca (google, ..),Internet - sites de noticias,Redes sociais - Twitter		Elevado	Muito elevado	Sim	Sim	Nao						Entre 19 a 25 anos	Masculino	Portugal Continental	Setubal	Almada	Apenas eu	Nenhuma	Ensino superior - Licenciatura	1101-1500€	Nao	Nao trabalho - Estudante		Sim	C	1	5	E	61654444		Unknown
2020-03-13 11:46:59	2020-03-13 11:51:05	Nao			Sim	Muito frequentemente	Televisao,Internet - site do SNS e/ou da Direcao Geral da Saude,Internet - sites de noticias		Muito elevado	Moderado	Sim	Sim	Nao						Entre 19 a 25 anos	Feminino	Portugal Continental	Lisboa	Sintra	Quatro	Apenas eu / uma	Ensino superior - Licenciatura	1501-2000€	Sim	Economia		Sim	P	1	4	A	45502612		Unknown
2020-03-13 11:47:24	2020-03-13 11:51:20	Nao			Nao	Muito frequentemente	Televisao,Redes sociais - WhatsApp,Redes sociais - Outro	Instagram - para memes	Muito elevado	Muito elevado	Nao	Sim	Nao						Entre 26 e 32 anos	Masculino	Portugal Continental	Lisboa	Sintra	Duas	Nenhuma	Ensino superior - Mestrado	1101-1500€	Nao	Economia		Sim	A	1	1	A	12679315		Unknown
2020-03-13 11:52:43	2020-03-13 11:59:09	Nao			Nao	Muito frequentemente	Internet - mostores de busca (google, ..),Internet - sites de noticias,Outro		Moderado	Muito elevado	Sim	Sim	Nao						Entre 19 a 25 anos	Masculino	Portugal Continental	Setubal	Almada	Quatro	Nenhuma	Ensino superior - Licenciatura	2001-5000€	Nao	Nao trabalho - Estudante		Sim	C	0	4	R	39427049		Unknown
2020-03-13 11:58:21	2020-03-13 12:01:26	Nao			Nao	Muito frequentemente	Televisao,Jornais,Internet - mostores de busca (google, ..)		Muito elevado	Elevado	Nao	Sim	Sim	101€-300€	Marco	8	Estabelecimento comercial - Hipermercado	A pe	Entre 26 e 32 anos	Masculino	Portugal Continental	Lisboa	Lisboa	Duas	Nenhuma	Ensino superior - Doutoramento	2001-5000€	Sim	Educacao		Sim	A	0	6	G	48161771		Unknown
2020-03-13 12:01:56	2020-03-13 12:05:18	Nao			Nao	Muito frequentemente	Televisao,Internet - sites de noticias,Redes sociais - Facebook		Elevado	Elevado	Nao	Sim	Nao						Entre 19 a 25 anos	Masculino	Portugal Continental	Viseu	Viseu	Cinco	Nenhuma	Ensino superior - Licenciatura	2001-5000€	Nao	Nao trabalho - Estudante		Sim	F	0	9	M	25141765		Unknown
2020-03-13 12:02:31	2020-03-13 12:06:36	Prefiro nao responder			Nao	Muito frequentemente	Televisao		Muito elevado	Elevado	Nao	Sim	Nao						Entre 19 a 25 anos	Feminino	Portugal Continental	Porto	Vila Nova de Gaia	Tres	Nenhuma	Ensino superior - Licenciatura	2001-5000€	Nao	Educacao		Sim	E	1	4	S	17174217		Unknown
2020-03-13 11:58:06	2020-03-13 12:07:32	Nao			Nao	Frequentemente	Televisao,Internet - site do SNS e/ou da Direcao Geral da Saude,Internet - sites de noticias		Muito elevado	Elevado	Nao	Sim	Sim	51€-100€	Marco	9	Estabelecimento comercial - Supermercado	Veiculo proprio	Entre 33 e 45 anos	Feminino	Portugal Continental	Porto	Matosinhos	Duas	Nenhuma	Ensino superior - Licenciatura	1501-2000€	Nao	Electricidade, gas, agua		Sim	M	3	2	B	52551944		Unknown
2020-03-13 12:05:09	2020-03-13 12:09:13	Nao			Sim	Frequentemente	Televisao		Elevado	Elevado	Sim	Sim	Sim	101€-300€	Fevereiro	27	Estabelecimento comercial - Hipermercado	Veiculo proprio	Entre 33 e 45 anos	Masculino	Portugal Continental	Porto	Matosinhos	Tres	Nenhuma	Ensino superior - Mestrado	2001-5000€	Nao	Gestao		Sim	M	1	5	F	27824890		Unknown
2020-03-13 12:04:14	2020-03-13 12:09:34	Nao			Nao	Ocasionalmente	Televisao,Internet - sites de noticias,Redes sociais - WhatsApp		Moderado	Elevado	Nao	Sim	Nao						Entre 26 e 32 anos	Feminino	Portugal Continental	Lisboa	Lisboa	Duas	Nenhuma	Ensino superior - Licenciatura	1101-1500€	Nao	Nao trabalho - Estudante		Sim	C	1	8	L	84650148		Unknown
2020-03-13 12:08:54	2020-03-13 12:11:43	Nao			Nao	Muito frequentemente	Televisao,Internet - site do SNS e/ou da Direcao Geral da Saude,Internet - sites de noticias		Elevado	Muito elevado	Sim	Sim	Nao						Entre 19 a 25 anos	Feminino	Portugal Continental	Lisboa	Lisboa	Duas	Nenhuma	12º ano ou equivalente	Prefiro nao responder	Nao	Nao trabalho - Estudante		Sim	M	0	2	C	40755081		Unknown
2020-03-13 12:07:49	2020-03-13 12:12:51	Nao			Nao	Frequentemente	Internet - sites de noticias		Moderado	Muito elevado	Nao	Sim	Nao						Entre 33 e 45 anos	Feminino	Portugal Continental	Setubal	Almada	Duas	Nenhuma	Ensino superior - Doutoramento	5001€ +	Nao	Gestao		Sim	P	0	11	K	10915147		Unknown
2020-03-13 12:12:40	2020-03-13 12:15:52	Nao			Nao	Frequentemente	Televisao,Internet - site do SNS e/ou da Direcao Geral da Saude,Internet - sites de noticias		Elevado	Elevado	Nao	Sim	Nao						Entre 19 a 25 anos	Feminino	Portugal Continental	Porto	Valongo	Duas	Nenhuma	Ensino superior - Licenciatura	1501-2000€	Sim	Educacao		Sim	P	0	11	C	99542605		Unknown
2020-03-13 12:10:29	2020-03-13 12:16:38	Nao			Nao	Muito frequentemente	Internet - mostores de busca (google, ..),Internet - site do SNS e/ou da Direcao Geral da Saude,Internet - sites de noticias		Elevado	Elevado	Nao	Sim	Sim	0-50€	Marco	10	Estabelecimento comercial - Hipermercado	Veiculo proprio	Entre 19 a 25 anos	Feminino	Portugal Continental	Lisboa	Lisboa	Tres	Nenhuma	Ensino superior - Mestrado	2001-5000€	Nao	Informatica		Sim	S	1	12	P	3518221		Unknown
2020-03-13 12:24:09	2020-03-13 12:26:37	Nao			Nao	Muito frequentemente	Internet - site do SNS e/ou da Direcao Geral da Saude,Internet - sites de noticias,Redes sociais - Facebook		Muito elevado	Elevado	Sim	Nao	Nao						Entre 26 e 32 anos	Feminino	Portugal Continental	Setubal	Almada	Tres	Nenhuma	Ensino superior - Mestrado	5001€ +	Nao	Saude		Sim	M	0	7	F	41496375		Unknown
2020-03-13 12:24:05	2020-03-13 12:28:23	Nao			Nao	Muito frequentemente	Televisao,Jornais,Internet - mostores de busca (google, ..)		Muito elevado	Elevado	Sim	Sim	Nao						Entre 26 e 32 anos	Feminino	Portugal Continental	Lisboa	Cascais	Cinco	Nenhuma	Ensino superior - Licenciatura	1501-2000€	Nao	Informatica		Sim	P	1	O9	M	2727908		Unknown
2020-03-13 12:22:12	2020-03-13 12:29:24	Nao			Sim	Frequentemente	Televisao,Redes sociais - WhatsApp		Muito elevado	Muito elevado	Nao	Sim	Nao						Entre 26 e 32 anos	Feminino	Portugal Continental	Lisboa	Lisboa	Tres	Nenhuma	Ensino superior - Mestrado	2001-5000€	Nao	Gestao		Sim	a	3	10	c	63865452		Unknown
2020-03-13 12:26:07	2020-03-13 12:30:38	Nao			Sim	Frequentemente	Internet - mostores de busca (google, ..)		Elevado	Moderado	Nao	Sim	Sim	0-50€	Marco	12	Estabelecimento comercial - Mercearia	A pe	Entre 33 e 45 anos	Feminino	Portugal Continental	Lisboa	Lisboa	Quatro	Nenhuma	Ensino superior - Mestrado	1501-2000€	Nao	Saude		Sim	P	1	9	G	62209783		Unknown
2020-03-13 12:26:05	2020-03-13 12:31:34	Nao			Nao	Ocasionalmente	Televisao		Moderado	Baixo	Nao	Nao	Nao						Entre 19 a 25 anos	Masculino	Portugal Continental	Setubal	Almada	Quatro	Nenhuma	12º ano ou equivalente	0-1100€	Nao	Outro		Sim	F	3	10	B	65577608		Unknown
2020-03-13 12:34:10	2020-03-13 12:38:49	Nao			Nao	Muito frequentemente	Internet - mostores de busca (google, ..),Internet - site do SNS e/ou da Direcao Geral da Saude,Internet - sites de noticias		Moderado	Moderado	Sim	Sim	Nao						Entre 19 a 25 anos	Masculino	Portugal Continental	Lisboa	Lisboa	Apenas eu	Apenas eu / uma	12º ano ou equivalente	2001-5000€	Nao	Nao trabalho - Estudante		Sim	M	1	5	M	26698791		Unknown
2020-03-13 12:40:39	2020-03-13 12:44:58	Nao			Sim	Muito frequentemente	Internet - mostores de busca (google, ..),Internet - site do SNS e/ou da Direcao Geral da Saude,Redes sociais - WhatsApp		Muito elevado	Elevado	Nao	Nao	Sim	0-50€	Marco	9	Estabelecimento comercial - Hipermercado	Veiculo proprio	Entre 26 e 32 anos	Masculino	Portugal Continental	Porto	Maia	Tres	Apenas eu / uma	Ensino superior - Mestrado	1101-1500€	Sim	Saude		Sim	A	2	3	P	9793499		Unknown
2020-03-13 12:30:35	2020-03-13 12:48:37	Nao			Nao	Frequentemente	Televisao,Redes sociais - Facebook		Baixo	Baixo	Nao	Sim	Sim	0-50€	Marco	13	Estabelecimento comercial - Supermercado	A pe	Entre 26 e 32 anos	Feminino	Portugal Continental	Lisboa	Lisboa	Duas	Nenhuma	Ensino superior - Doutoramento	0-1100€	Nao	Educacao		Sim	M	0	10	M	15896870		Unknown
2020-03-13 12:42:40	2020-03-13 12:52:18	Nao			Nao	Frequentemente	Televisao		Elevado	Elevado	Nao	Nao	Nao						Entre 46 e 64 anos	Masculino	Portugal Continental	Setubal	Almada	Duas	Nenhuma	Ensino superior - Licenciatura	1501-2000€	Nao	Empreendedorismo		Sim	A	1	2	U	96006283		Unknown
2020-03-13 12:50:55	2020-03-13 12:55:25	Nao			Nao	Frequentemente	Televisao,Internet - mostores de busca (google, ..),Internet - sites de noticias		Elevado	Elevado	Nao	Sim	Nao						Entre 19 a 25 anos	Masculino	Portugal Continental	Lisboa	Loures	Tres	Nenhuma	12º ano ou equivalente	1101-1500€	Nao	Nao trabalho - Estudante		Sim	C	0	5	M	58457732		Unknown
2020-03-13 12:54:22	2020-03-13 12:58:38	Sim	Nada/automedicacao		Nao	Muito frequentemente	Internet - mostores de busca (google, ..),Internet - sites de noticias		Elevado	Elevado	Nao	Sim	Sim	51€-100€	Marco	11	Estabelecimento comercial - Supermercado	Veiculo proprio	Entre 19 a 25 anos	Feminino	Portugal Continental	Lisboa	Lisboa	Tres	Apenas eu / uma	12º ano ou equivalente	1501-2000€	Nao	Educacao		Sim	L	2	1	V	45014835		Unknown
2020-03-13 12:53:11	2020-03-13 12:59:05	Nao			Nao	Pouco frequentemente	Redes sociais - Twitter		Elevado	Elevado	Nao	Sim	Nao						Menos de 18 anos	Feminino	Portugal Continental	Porto	Porto	Cinco	Nenhuma	10º ano ou equivalente	Prefiro nao responder	Nao	Educacao		Sim	R	0	6	S	80507849		Unknown
2020-03-13 12:53:46	2020-03-13 13:00:16	Nao			Nao	Muito frequentemente	Televisao,Internet - site do SNS e/ou da Direcao Geral da Saude,Internet - sites de noticias		Muito elevado	Elevado	Nao	Sim	Sim	0-50€	Marco	11	Estabelecimento comercial - Supermercado	Veiculo proprio	Entre 19 a 25 anos	Feminino	Portugal Continental	Lisboa	Cascais	Mais do que cinco	Nenhuma	Ensino superior - Licenciatura	0-1100€	Nao	Nao trabalho - Estudante		Nao					90547330
2020-03-13 13:00:08	2020-03-13 13:04:47	Nao			Sim	Muito frequentemente	Televisao,Internet - site do SNS e/ou da Direcao Geral da Saude,Internet - sites de noticias		Muito elevado	Muito elevado	Nao	Sim	Nao						Entre 19 a 25 anos	Feminino	Portugal Continental	Porto	Povoa de Varzim	Tres	Nenhuma	Ensino superior - Licenciatura	1501-2000€	Nao	Nao trabalho - Estudante		Sim	A	1	12	M	69722985		Unknown
2020-03-13 13:01:28	2020-03-13 13:14:49	Nao			Nao	Muito frequentemente	Internet - site do SNS e/ou da Direcao Geral da Saude,Internet - sites de noticias,Redes sociais - Facebook		Moderado	Elevado	Sim	Sim	Nao						Entre 26 e 32 anos	Feminino	Portugal Continental	Lisboa	Lisboa	Duas	Nenhuma	Ensino superior - Doutoramento	2001-5000€	Nao	Investigacao		Sim	A	0	8	G	34851358		Unknown
2020-03-13 13:07:32	2020-03-13 13:14:51	Nao			Nao	Muito frequentemente	Radio,Internet - site do SNS e/ou da Direcao Geral da Saude,Redes sociais - WhatsApp		Elevado	Elevado	Nao	Sim	Nao						Entre 46 e 64 anos	Feminino	Portugal Continental	Leiria	Leiria	Duas	Nenhuma	Ensino superior - Mestrado	2001-5000€	Nao	Educacao		Sim	A	1	7	F	95398660		Unknown
2020-03-13 13:14:13	2020-03-13 13:17:27	Nao			Sim	Muito frequentemente	Televisao,Internet - site do SNS e/ou da Direcao Geral da Saude,Redes sociais - Facebook		Elevado	Muito elevado	Nao	Sim	Nao						Entre 19 a 25 anos	Feminino	Portugal Continental	Coimbra	Oliveira do Hospital	Tres	Nenhuma	Ensino superior - Licenciatura	2001-5000€	Sim	Saude		Sim	M	1	9	G	32834896		Unknown
2020-03-13 13:12:34	2020-03-13 13:17:48	Nao			Sim	Muito frequentemente	Televisao,Internet - site do SNS e/ou da Direcao Geral da Saude,Internet - sites de noticias		Muito elevado	Muito elevado	Nao	Sim	Sim	101€-300€	Marco	9	Estabelecimento comercial - Supermercado	Veiculo proprio	Entre 19 a 25 anos	Feminino	Portugal Continental	Lisboa	Vila Franca de Xira	Tres	Nenhuma	Ensino superior - Mestrado	2001-5000€	Nao	Economia		Sim	C	0	7	S	15241751		Unknown
2020-03-13 13:07:19	2020-03-13 13:18:22	Nao			Nao	Muito frequentemente	Televisao,Internet - site do SNS e/ou da Direcao Geral da Saude,Redes sociais - Facebook		Moderado	Muito elevado	Nao	Sim	Sim	51€-100€	Marco	4	Estabelecimento comercial - Supermercado	Veiculo proprio	Entre 26 e 32 anos	Masculino	Portugal Continental	Setubal	Almada	Apenas eu	Nenhuma	Ensino superior - Mestrado	0-1100€	Nao	Investigacao		Sim	M	0	4	D	83160490		Unknown
2020-03-13 13:16:43	2020-03-13 13:20:12	Nao			Nao	Muito frequentemente	Televisao,Internet - mostores de busca (google, ..),Internet - site do SNS e/ou da Direcao Geral da Saude		Elevado	Elevado	Nao	Nao	Sim	51€-100€	Marco	7	Online		Entre 26 e 32 anos	Feminino	Portugal Continental	Lisboa	Lisboa	Tres	Nenhuma	Ensino superior - Mestrado	5001€ +	Sim	Saude		Sim	A	0	5	L	51468302		Unknown
2020-03-13 13:16:48	2020-03-13 13:20:30	Sim	Outro		Sim	Muito frequentemente	Televisao,Redes sociais - Facebook		Elevado	Muito elevado	Nao	Sim	Nao						Entre 19 a 25 anos	Feminino	Portugal Continental	Porto	Valongo	Quatro	Nenhuma	Ensino superior - Licenciatura	0-1100€	Nao	Nao trabalho - Estudante		Sim	A	0	6	M	27897890		Unknown
2020-03-13 13:19:33	2020-03-13 13:22:25	Nao			Nao	Frequentemente	Redes sociais - Twitter		Muito elevado	Muito elevado	Nao	Sim	Sim	51€-100€	Fevereiro	26	Estabelecimento comercial - Supermercado	Veiculo proprio	Entre 33 e 45 anos	Masculino	Portugal Continental	Lisboa	Lisboa	Tres	Nenhuma	Ensino superior - Doutoramento	5001€ +	Nao	Economia		Nao					58437878
2020-03-13 13:19:01	2020-03-13 13:22:51	Nao			Nao	Muito frequentemente	Internet - sites de noticias		Elevado	Elevado	Sim	Sim	Nao						Entre 26 e 32 anos	Masculino	Portugal Continental	Viana do Castelo	Arcos de Valdevez	Quatro	Nenhuma	Ensino superior - Mestrado	2001-5000€	Nao	Educacao		Sim	m	0	4	s	22473343		Unknown
2020-03-13 13:29:50	2020-03-13 13:33:23	Nao			Nao	Muito frequentemente	Internet - mostores de busca (google, ..),Internet - site do SNS e/ou da Direcao Geral da Saude,Redes sociais - Facebook		Elevado	Muito elevado	Nao	Sim	Sim	101€-300€	Marco	9	Estabelecimento comercial - Hipermercado	A pe	Entre 19 a 25 anos	Masculino	Portugal Continental	Braga	Braga	Quatro	Apenas eu / uma	12º ano ou equivalente	Prefiro nao responder	Nao	Nao trabalho - Estudante		Sim	M	0	6	M	14699416		Unknown
2020-03-13 13:37:41	2020-03-13 13:40:47	Nao			Nao	Muito frequentemente	Internet - mostores de busca (google, ..),Internet - sites de noticias,Redes sociais - Facebook		Elevado	Muito elevado	Nao	Sim	Nao						Entre 19 a 25 anos	Feminino	Portugal Continental	Lisboa	Lisboa	Tres	Nenhuma	Ensino superior - Licenciatura	0-1100€	Nao	Gestao		Sim	I	0	9	T	50015042		Unknown
2020-03-13 13:44:13	2020-03-13 13:48:27	Nao			Sim	Ocasionalmente	Televisao,Internet - sites de noticias		Moderado	Elevado	Sim	Sim	Nao						Entre 19 a 25 anos	Masculino	Portugal Continental	Coimbra	Coimbra	Tres	Nenhuma	12º ano ou equivalente	2001-5000€	Nao	Nao trabalho - Estudante		Sim	M	0	5	P	45853326		Unknown
2020-03-13 13:45:09	2020-03-13 13:52:45	Nao			Nao	Ocasionalmente	Televisao,Redes sociais - Facebook		Moderado	Elevado	Nao	Nao	Sim	51€-100€	Marco	12	Estabelecimento comercial - Supermercado	Veiculo proprio	Entre 46 e 64 anos	Feminino	Portugal Continental	Leiria	Leiria	Tres	Nenhuma	12º ano ou equivalente	1101-1500€	Nao	Construcao		Sim	L	1	5	M	58120413		Unknown
2020-03-13 13:50:37	2020-03-13 13:53:00	Nao			Sim	Muito frequentemente	Internet - sites de noticias		Muito elevado	Muito elevado	Nao	Sim	Nao						Entre 19 a 25 anos	Feminino	Portugal Continental	Porto	Porto	Duas	Nenhuma	Ensino superior - Mestrado	0-1100€	Nao	Gestao		Sim	C	0	4	S	37636545		Unknown
2020-03-13 13:53:45	2020-03-13 13:58:38	Sim	Outro	Segui o protocolo para as enfermidades que tenho	Sim	Frequentemente	Jornais,Redes sociais - Facebook,Outro		Muito elevado	Muito elevado	Sim	Sim	Nao						Entre 33 e 45 anos	Masculino	Portugal Continental	Aveiro	Aveiro	Tres	Nenhuma	Ensino superior - Mestrado	2001-5000€	Nao	Outro	Consultoria	Sim	A	0	2	F	62283904		Unknown
2020-03-13 13:56:15	2020-03-13 13:59:09	Nao			Sim	Muito frequentemente	Televisao,Internet - site do SNS e/ou da Direcao Geral da Saude,Internet - sites de noticias		Muito elevado	Muito elevado	Nao	Sim	Nao						Entre 33 e 45 anos	Feminino	Portugal Continental	Lisboa	Lisboa	Apenas eu	Nenhuma	Ensino superior - Mestrado	2001-5000€	Nao	Saude		Sim	T	0	5	F	13614073		Unknown
2020-03-13 13:54:40	2020-03-13 13:59:55	Nao			Nao	Muito frequentemente	Jornais		Muito elevado	Moderado	Sim	Nao	Sim	101€-300€	Marco	11	Estabelecimento comercial - Hipermercado	Transporte publico	Entre 33 e 45 anos	Feminino	Portugal Continental	Lisboa	Lisboa	Duas	Nenhuma	Ensino superior - Mestrado	2001-5000€	Sim	Saude		Sim	M	1	11	M	15939771		Unknown
2020-03-13 13:57:59	2020-03-13 14:01:19	Nao			Nao	Muito frequentemente	Internet - mostores de busca (google, ..),Internet - sites de noticias		Moderado	Moderado	Nao	Sim	Nao						Entre 26 e 32 anos	Masculino	Portugal Continental	Lisboa	Lisboa	Cinco	Nenhuma	Ensino superior - Mestrado	5001€ +	Nao	Economia		Sim	M	1	9	G	9685683		Unknown
2020-03-13 13:57:24	2020-03-13 14:01:39	Nao			Sim	Muito frequentemente	Jornais,Internet - sites de noticias		Moderado	Elevado	Nao	Sim	Sim	0-50€	Marco	12	Online		Entre 33 e 45 anos	Feminino	Portugal Continental	Lisboa	Oeiras	Tres	Nenhuma	Ensino superior - Doutoramento	2001-5000€	Nao	Gestao		Sim	M	0	1	S	97549279		Unknown
2020-03-13 13:57:13	2020-03-13 14:02:00	Nao			Sim	Muito frequentemente	Televisao,Jornais,Internet - sites de noticias		Muito elevado	Muito elevado	Nao	Sim	Sim	51€-100€	Marco	11	Estabelecimento comercial - Hipermercado	Veiculo proprio	Entre 26 e 32 anos	Masculino	Portugal Continental	Lisboa	Cascais	Duas	Nenhuma	Ensino superior - Mestrado	2001-5000€	Sim	Saude		Sim	M	0	7	M	51025568		Unknown
2020-03-13 13:58:05	2020-03-13 14:03:21	Nao			Nao	Muito frequentemente	Televisao,Internet - sites de noticias		Elevado	Muito elevado	Nao	Sim	Sim	0-50€	Marco	1	Estabelecimento comercial - Hipermercado	Veiculo proprio	Entre 19 a 25 anos	Feminino	Portugal Continental	Lisboa	Amadora	Quatro	Nenhuma	Ensino superior - Mestrado	0-1100€	Nao	Economia		Sim	C	0	2	M	70371689		Unknown
2020-03-13 14:01:07	2020-03-13 14:04:05	Nao			Nao	Frequentemente	Internet - site do SNS e/ou da Direcao Geral da Saude,Internet - sites de noticias		Elevado	Elevado	Nao	Sim	Nao						Entre 26 e 32 anos	Feminino	Portugal Continental	Lisboa	Lisboa	Duas	Nenhuma	Ensino superior - Mestrado	2001-5000€	Nao	Economia		Sim	I	0	8	F	77755520		Unknown
2020-03-13 13:28:49	2020-03-13 14:04:49	Nao			Nao	Muito frequentemente	Televisao,Internet - site do SNS e/ou da Direcao Geral da Saude		Muito elevado	Muito elevado	Nao	Sim	Sim	51€-100€	Marco	12	Estabelecimento comercial - Supermercado	Veiculo proprio	Entre 19 a 25 anos	Feminino	Portugal Continental	Viseu	Viseu	Mais do que cinco	Duas	Ensino superior - Licenciatura	Prefiro nao responder	Nao	Nao trabalho - Estudante		Sim	C	1	5	D	12278258		Unknown
2020-03-13 14:00:53	2020-03-13 14:07:37	Nao			Nao	Muito frequentemente	Televisao,Internet - site do SNS e/ou da Direcao Geral da Saude,Outro		Muito elevado	Muito elevado	Sim	Nao	Nao						Entre 33 e 45 anos	Masculino	Portugal Continental	Lisboa	Cascais	Duas	Nenhuma	Ensino superior - Mestrado	1101-1500€	Sim	Saude		Sim	B	2	5	A	86579043		Unknown
2020-03-13 14:13:19	2020-03-13 14:17:38	Nao			Nao	Muito frequentemente	Televisao		Muito elevado	Muito elevado	Nao	Sim	Nao						Entre 26 e 32 anos	Masculino	Portugal Continental	Lisboa	Lisboa	Duas	Nenhuma	Ensino superior - Mestrado	2001-5000€	Nao	Economia		Sim	A	1	8	A	53834692		Unknown
2020-03-13 14:15:34	2020-03-13 14:18:30	Nao			Nao	Muito frequentemente	Internet - site do SNS e/ou da Direcao Geral da Saude,Internet - sites de noticias		Muito elevado	Muito elevado	Sim	Sim	Sim	0-50€	Marco	2	Estabelecimento comercial - Supermercado	A pe	Entre 26 e 32 anos	Masculino	Portugal Continental	Lisboa	Lisboa	Duas	Nenhuma	Ensino superior - Mestrado	1101-1500€	Nao	Economia		Sim	M	0	3	G	5729396		Unknown
2020-03-13 14:15:58	2020-03-13 14:19:37	Nao			Nao	Muito frequentemente	Televisao,Internet - mostores de busca (google, ..),Internet - site do SNS e/ou da Direcao Geral da Saude		Muito elevado	Elevado	Sim	Nao	Nao						Entre 26 e 32 anos	Feminino	Portugal Continental	Lisboa	Lisboa	Duas	Nenhuma	Ensino superior - Mestrado	2001-5000€	Sim	Saude		Sim	E	0	6	M	78597362		Unknown
2020-03-13 14:15:26	2020-03-13 14:19:53	Nao			Nao	Muito frequentemente	Televisao,Internet - mostores de busca (google, ..),Internet - sites de noticias		Muito elevado	Muito elevado	Sim	Sim	Sim	101€-300€	Marco	3	Estabelecimento comercial - Hipermercado	Veiculo proprio	Entre 19 a 25 anos	Feminino	Portugal Continental	Lisboa	Oeiras	Tres	Nenhuma	12º ano ou equivalente	2001-5000€	Nao	Nao trabalho - Estudante		Sim	C	0	3	P	31676428		Unknown
2020-03-13 14:28:21	2020-03-13 14:32:34	Nao			Nao	Muito frequentemente	Internet - sites de noticias		Elevado	Moderado	Sim	Sim	Sim	0-50€	Marco	13	Estabelecimento comercial - Supermercado	Veiculo proprio	Entre 19 a 25 anos	Feminino	Portugal Continental	Lisboa	Lisboa	Tres	Nenhuma	12º ano ou equivalente	2001-5000€	Nao	Nao trabalho - Estudante		Sim	M	1	10	S	23925175		Unknown
2020-03-13 14:27:59	2020-03-13 14:34:02	Sim	Liguei para a linha SNS24,Dirigi-me a um centro de saude		Nao	Muito frequentemente	Televisao,Internet - sites de noticias,Redes sociais - Facebook		Muito elevado	Elevado	Nao	Sim	Nao						Entre 26 e 32 anos	Feminino	Portugal Continental	Porto	Vila Nova de Gaia	Duas	Nenhuma	Ensino superior - Doutoramento	2001-5000€	Nao	Outro	Consultoria para a industria farmaceutica	Sim	I	1	1	M	12619969		Unknown
2020-03-13 14:33:18	2020-03-13 14:37:20	Nao			Nao	Muito frequentemente	Televisao,Internet - site do SNS e/ou da Direcao Geral da Saude		Muito elevado	Muito elevado	Sim	Sim	Sim	51€-100€	Marco	3	Online		Entre 33 e 45 anos	Feminino	Portugal Continental	Lisboa	Lisboa	Quatro	Nenhuma	Ensino superior - Licenciatura	Prefiro nao responder	Nao	Saude		Sim	M	0	2	L	45294681		Unknown
2020-03-13 14:42:48	2020-03-13 14:46:29	Nao			Prefiro nao responder	Muito frequentemente	Internet - sites de noticias,Redes sociais - Facebook		Muito elevado	Elevado	Sim	Sim	Sim	51€-100€	Marco	11	Estabelecimento comercial - Supermercado	A pe	Entre 19 a 25 anos	Feminino	Portugal Continental	Leiria	Leiria	Tres	Nenhuma	Prefiro nao responder	0-1100€	Nao	Educacao		Sim	R	0	6	A	25495289		Unknown
2020-03-13 14:40:26	2020-03-13 14:46:44	Nao			Nao	Frequentemente	Televisao,Internet - sites de noticias,Redes sociais - Facebook		Baixo	Muito elevado	Nao	Sim	Sim	0-50€	Marco	11	Estabelecimento comercial - Hipermercado	Veiculo proprio	Entre 26 e 32 anos	Masculino	Portugal Continental	Lisboa	Loures	Duas	Nenhuma	Ensino superior - Mestrado	1101-1500€	Nao	Saude		Sim	I	0	11	M	89210844		Unknown
2020-03-13 14:44:17	2020-03-13 14:48:13	Nao			Sim	Frequentemente	Televisao		Elevado	Muito elevado	Sim	Sim	Sim	0-50€	Marco	11	Estabelecimento comercial - Supermercado	A pe	Entre 33 e 45 anos	Feminino	Portugal Continental	Lisboa	Cascais	Quatro	Nenhuma	Ensino superior - Mestrado	2001-5000€	Sim	Saude		Sim	M	4	10	B	39284870		Unknown
2020-03-13 14:49:32	2020-03-13 14:52:52	Nao			Nao	Muito frequentemente	Televisao,Internet - site do SNS e/ou da Direcao Geral da Saude,Internet - sites de noticias		Muito elevado	Elevado	Sim	Sim	Nao						Entre 19 a 25 anos	Feminino	Portugal Continental	Lisboa	Oeiras	Tres	Nenhuma	12º ano ou equivalente	Prefiro nao responder	Nao	Nao trabalho - Estudante		Sim	M	2	7	J	22134382		Unknown
2020-03-13 14:50:54	2020-03-13 14:53:39	Nao			Sim	Muito frequentemente	Televisao,Internet - mostores de busca (google, ..),Internet - sites de noticias		Elevado	Elevado	Sim	Sim	Nao						Entre 19 a 25 anos	Feminino	Portugal Continental	Lisboa	Lisboa	Duas	Nenhuma	Ensino superior - Licenciatura	Prefiro nao responder	Nao	Nao trabalho - Estudante		Sim	T	1	4	M	23265157		Unknown
2020-03-13 14:52:57	2020-03-13 14:56:14	Nao			Nao	Muito frequentemente	Televisao,Internet - sites de noticias,Redes sociais - Facebook		Elevado	Muito elevado	Sim	Sim	Sim	0-50€	Marco	11	Estabelecimento comercial - Supermercado	A pe	Entre 19 a 25 anos	Masculino	Portugal Continental	Lisboa	Lisboa	Duas	Nenhuma	Ensino superior - Licenciatura	0-1100€	Nao	Educacao		Sim	P	0	3	C	32248658		Unknown
2020-03-13 14:50:06	2020-03-13 14:56:16	Nao			Nao	Frequentemente	Televisao,Internet - mostores de busca (google, ..),Internet - sites de noticias		Elevado	Elevado	Sim	Nao	Sim	101€-300€	Marco	9	Estabelecimento comercial - Supermercado	Veiculo proprio	Entre 46 e 64 anos	Feminino	Portugal Continental	Leiria	Leiria	Quatro	Nenhuma	Ensino superior - Licenciatura	1501-2000€	Nao	Comercio (grosso/retalho)		Sim	M	0	O9	J	5738357		Unknown
2020-03-13 14:53:37	2020-03-13 14:56:26	Nao			Nao	Frequentemente	Televisao,Jornais,Internet - site do SNS e/ou da Direcao Geral da Saude		Muito elevado	Muito elevado	Nao	Sim	Nao						Entre 19 a 25 anos	Feminino	Portugal Continental	Lisboa	Lisboa	Tres	Nenhuma	Ensino superior - Mestrado	1501-2000€	Nao	Educacao		Sim	R	0	5	C	69703466		Unknown
2020-03-13 14:53:21	2020-03-13 14:56:51	Nao			Nao	Muito frequentemente	Internet - site do SNS e/ou da Direcao Geral da Saude,Internet - sites de noticias		Moderado	Muito elevado	Nao	Sim	Nao						Entre 19 a 25 anos	Masculino	Portugal Continental	Lisboa	Oeiras	Tres	Quatro	Ensino superior - Mestrado	0-1100€	Nao	Informatica		Sim	A	1	3	A	57077034		Unknown
2020-03-13 14:49:35	2020-03-13 14:57:52	Nao			Sim	Muito frequentemente	Televisao,Internet - sites de noticias,Redes sociais - Facebook		Muito elevado	Moderado	Sim	Sim	Sim	51€-100€	Marco	10	Estabelecimento comercial - Hipermercado	Veiculo proprio	Entre 19 a 25 anos	Feminino	Portugal Continental	Setubal	Almada	Quatro	Apenas eu / uma	12º ano ou equivalente	2001-5000€	Nao	Educacao		Sim	M	1	10	M	20546081		Unknown
2020-03-13 14:54:49	2020-03-13 14:58:38	Nao			Sim	Frequentemente	Internet - site do SNS e/ou da Direcao Geral da Saude		Elevado	Elevado	Sim	Sim	Nao						Entre 19 a 25 anos	Feminino	Portugal Continental	Lisboa	Lisboa	Mais do que cinco	Nenhuma	Ensino superior - Mestrado	Prefiro nao responder	Nao	Gestao		Sim	M	0	5	F	55976056		Unknown
2020-03-13 14:52:48	2020-03-13 14:58:47	Sim	Liguei para a linha SNS24		Nao	Frequentemente	Televisao		Moderado	Baixo	Nao	Nao	Sim	0-50€	Marco	10	Estabelecimento comercial - Supermercado	Veiculo proprio	Entre 19 a 25 anos	Feminino	Portugal Continental	Leiria	Leiria	Duas	Nenhuma	12º ano ou equivalente	0-1100€	Nao	Comercio (grosso/retalho)		Sim	L	1	8	R	94550269		Unknown
2020-03-13 14:54:01	2020-03-13 14:59:07	Nao			Nao	Muito frequentemente	Televisao,Internet - site do SNS e/ou da Direcao Geral da Saude		Elevado	Muito elevado	Nao	Sim	Sim	51€-100€	Fevereiro	15	Estabelecimento comercial - Supermercado	Veiculo proprio	Entre 33 e 45 anos	Masculino	Portugal Continental	Lisboa	Amadora	Tres	Nenhuma	12º ano ou equivalente	2001-5000€	Nao	Actividades financeiras e de seguros		Sim	P	1	2	J	69682739		Unknown
2020-03-13 14:55:26	2020-03-13 14:59:13	Nao			Nao	Frequentemente	Televisao,Internet - site do SNS e/ou da Direcao Geral da Saude,Redes sociais - WhatsApp		Elevado	Elevado	Sim	Sim	Sim	51€-100€	Marco	12	Estabelecimento comercial - Hipermercado	Veiculo proprio	Entre 19 a 25 anos	Feminino	Portugal Continental	Lisboa	Loures	Cinco	Nenhuma	Ensino superior - Licenciatura	2001-5000€	Sim	Nao trabalho - Estudante		Sim	I	1	1	S	30599145		Unknown
2020-03-13 14:53:19	2020-03-13 14:59:41	Nao			Nao	Muito frequentemente	Televisao		Muito elevado	Muito elevado	Nao	Sim	Sim	0-50€	Marco	12	Estabelecimento comercial - Hipermercado	Veiculo proprio	Entre 33 e 45 anos	Feminino	Portugal Continental	Faro	Loule	Apenas eu	Apenas eu / uma	Ensino superior - Mestrado	1501-2000€	Nao	Outro	Administracao local	Sim	A	1	7	T	7078543		Unknown
2020-03-13 14:56:17	2020-03-13 15:00:07	Nao			Nao	Muito frequentemente	Internet - site do SNS e/ou da Direcao Geral da Saude,Internet - sites de noticias,Redes sociais - WhatsApp		Muito elevado	Elevado	Sim	Sim	Sim	101€-300€	Marco	3	Estabelecimento comercial - Supermercado	Veiculo proprio	Entre 19 a 25 anos	Feminino	Portugal Continental	Lisboa	Lisboa	Tres	Nenhuma	Ensino superior - Licenciatura	1501-2000€	Nao	Nao trabalho - Estudante		Sim	M	1	12	C	30905608		Unknown
2020-03-13 14:54:13	2020-03-13 15:00:08	Nao			Sim	Muito frequentemente	Televisao,Internet - mostores de busca (google, ..),Internet - site do SNS e/ou da Direcao Geral da Saude		Elevado	Moderado	Sim	Sim	Nao						Menos de 18 anos	Feminino	Portugal Continental	Lisboa	Oeiras	Tres	Nenhuma	12º ano ou equivalente	Prefiro nao responder	Nao	Nao trabalho - Estudante		Sim	S	0	1	M	80532147		Unknown
2020-03-13 14:55:02	2020-03-13 15:00:27	Sim	Outro	sei de que e que e (doenca nada relacionada)	Nao	Muito frequentemente	Televisao,Jornais,Internet - mostores de busca (google, ..)		Muito elevado	Muito elevado	Nao	Sim	Sim	101€-300€	Marco	24	Online		Menos de 18 anos	Feminino	Portugal Continental	Lisboa	Loures	Cinco	Nenhuma	12º ano ou equivalente	Prefiro nao responder	Nao	Educacao		Sim	A	1	12	P	75997209		Unknown
2020-03-13 15:01:14	2020-03-13 15:04:31	Nao			Sim	Muito frequentemente	Televisao,Internet - mostores de busca (google, ..),Redes sociais - Facebook		Muito elevado	Elevado	Sim	Sim	Nao						Entre 19 a 25 anos	Feminino	Portugal Continental	Porto	Porto	Tres	Tres	Ensino superior - Licenciatura	0-1100€	Nao	Nao trabalho - Estudante		Sim	Z	0	1	F	59776156		Unknown
2020-03-13 15:00:03	2020-03-13 15:06:26	Sim	Nada/automedicacao		Nao	Ocasionalmente	Televisao,Redes sociais - Facebook		Moderado	Moderado	Nao	Nao	Sim	0-50€	Marco	11	Estabelecimento comercial - Hipermercado	Veiculo proprio	Entre 19 a 25 anos	Masculino	Portugal Continental	Leiria	Leiria	Tres	Nenhuma	Ensino superior - Mestrado	1501-2000€	Nao	Industria		Sim	M	1	6	M	45446450		Unknown
2020-03-13 15:00:19	2020-03-13 15:06:34	Nao			Nao	Frequentemente	Televisao,Internet - site do SNS e/ou da Direcao Geral da Saude		Moderado	Muito elevado	Nao	Sim	Sim	51€-100€	Fevereiro	15	Estabelecimento comercial - Supermercado	Veiculo proprio	Entre 33 e 45 anos	Feminino	Portugal Continental	Lisboa	Amadora	Tres	Nenhuma	Ensino superior - Licenciatura	2001-5000€	Nao	Actividades financeiras e de seguros		Sim	M	3	7	S	37092016		Unknown
2020-03-13 15:02:36	2020-03-13 15:07:26	Nao			Nao	Frequentemente	Televisao,Internet - site do SNS e/ou da Direcao Geral da Saude,Internet - sites de noticias		Elevado	Muito elevado	Nao	Sim	Nao						Entre 46 e 64 anos	Feminino	Portugal Continental	Porto	Porto	Cinco	Nenhuma	Ensino superior - Licenciatura	2001-5000€	Nao	Outro	Justica	Sim	A	2	7	Q	40443727		Unknown
2020-03-13 15:04:41	2020-03-13 15:08:23	Sim	Nada/automedicacao		Sim	Muito frequentemente	Televisao,Internet - site do SNS e/ou da Direcao Geral da Saude		Muito elevado	Muito elevado	Sim	Sim	Nao						Entre 19 a 25 anos	Feminino	Portugal Continental	Lisboa	Lisboa	Cinco	Apenas eu / uma	Ensino superior - Licenciatura	Prefiro nao responder	Nao	Educacao		Sim	M	2	7	C	58367812		Unknown
2020-03-13 15:02:25	2020-03-13 15:08:31	Sim	Nada/automedicacao		Nao	Frequentemente	Televisao,Jornais,Redes sociais - Twitter		Moderado	Elevado	Prefiro nao responder	Sim	Nao						Menos de 18 anos	Feminino	Portugal Continental	Leiria	Leiria	Quatro	Nenhuma	12º ano ou equivalente	1101-1500€	Nao	Nao trabalho - Estudante		Sim	S	0	7	S	83204104		Unknown
2020-03-13 15:04:27	2020-03-13 15:09:44	Nao			Nao	Frequentemente	Televisao,Radio,Internet - sites de noticias		Moderado	Elevado	Nao	Prefiro nao responder	Nao						Entre 46 e 64 anos	Feminino	Portugal Continental	Braga	Vila Nova de Famalicao	Quatro	Nenhuma	Ensino superior - Licenciatura	2001-5000€	Sim	Educacao		Sim	M	1	6	J	87427416		Unknown
2020-03-13 15:00:38	2020-03-13 15:09:57	Nao			Nao	Muito frequentemente	Televisao,Radio,Internet - sites de noticias		Moderado	Elevado	Nao	Sim	Nao						Entre 46 e 64 anos	Masculino	Portugal Continental	Lisboa	Vila Franca de Xira	Tres	Apenas eu / uma	11º ano ou equivalente	2001-5000€	Nao	Informatica		Sim	M	1	4	J	15834336		Unknown
2020-03-13 15:06:37	2020-03-13 15:11:44	Nao			Sim	Muito frequentemente	Televisao,Internet - site do SNS e/ou da Direcao Geral da Saude,Internet - sites de noticias		Muito elevado	Muito elevado	Sim	Sim	Sim	0-50€	Fevereiro	31	Estabelecimento comercial - Supermercado	Veiculo proprio	Entre 19 a 25 anos	Feminino	Portugal Continental	Lisboa	Lisboa	Quatro	Nenhuma	12º ano ou equivalente	2001-5000€	Nao	Nao trabalho - Estudante		Nao					19805358
2020-03-13 13:53:06	2020-03-13 15:12:47	Nao			Nao	Muito frequentemente	Internet - mostores de busca (google, ..)		Muito elevado	Elevado	Nao	Sim	Sim	0-50€	Marco	12	Estabelecimento comercial - Hipermercado	Veiculo proprio	Entre 26 e 32 anos	Masculino	Portugal Continental	Lisboa	Lisboa	Duas	Nenhuma	Ensino superior - Mestrado	2001-5000€	Sim	Saude		Sim	M	1	1	A	21197463		Unknown
2020-03-13 15:04:42	2020-03-13 15:14:28	Nao			Nao	Frequentemente	Televisao,Internet - sites de noticias,Redes sociais - Facebook		Elevado	Moderado	Sim	Sim	Nao						Entre 19 a 25 anos	Feminino	Portugal Continental	Porto	Valongo	Quatro	Nenhuma	Ensino superior - Licenciatura	Prefiro nao responder	Nao	Nao trabalho - Estudante		Sim	M	1	4	I	47268615		Unknown
2020-03-13 15:16:31	2020-03-13 15:18:41	Sim	Nada/automedicacao		Sim	Muito frequentemente	Televisao,Internet - sites de noticias		Elevado	Baixo	Nao	Sim	Nao						Entre 19 a 25 anos	Feminino	Portugal Continental	Leiria	Leiria	Tres	Nenhuma	12º ano ou equivalente	1101-1500€	Nao	Saude		Sim	V	1	9	S	96901313		Unknown
2020-03-13 15:17:02	2020-03-13 15:19:38	Sim	Nada/automedicacao		Nao	Muito frequentemente	Internet - site do SNS e/ou da Direcao Geral da Saude,Redes sociais - WhatsApp		Muito elevado	Elevado	Sim	Nao	Sim	0-50€	Marco	13	Estabelecimento comercial - Supermercado	A pe	Entre 26 e 32 anos	Feminino	Portugal Continental	Lisboa	Lisboa	Apenas eu	Nenhuma	Ensino superior - Mestrado	1101-1500€	Nao	Saude		Sim	m	0	2	s	62106337		Unknown
2020-03-13 15:16:44	2020-03-13 15:20:31	Sim	Nada/automedicacao		Sim	Muito frequentemente	Internet - site do SNS e/ou da Direcao Geral da Saude		Muito elevado	Muito elevado	Nao	Sim	Nao						Entre 33 e 45 anos	Feminino	Portugal Continental	Guarda	Trancoso	Quatro	Mais do que cinco	Ensino superior - Doutoramento	5001€ +	Sim	Investigacao		Sim	A	0	5	C	79890559		Unknown
2020-03-13 15:17:21	2020-03-13 15:20:40	Nao			Nao	Frequentemente	Televisao,Internet - mostores de busca (google, ..),Redes sociais - WhatsApp		Moderado	Elevado	Sim	Sim	Nao						Entre 19 a 25 anos	Masculino	Portugal Continental	Lisboa	Lisboa	Duas	Nenhuma	Ensino superior - Licenciatura	0-1100€	Nao	Nao trabalho - Estudante		Sim	S	0	6	M	14406000		Unknown
2020-03-13 15:17:46	2020-03-13 15:20:55	Nao			Sim	Frequentemente	Internet - sites de noticias		Moderado	Elevado	Nao	Sim	Nao						Entre 26 e 32 anos	Feminino	Portugal Continental	Lisboa	Lisboa	Duas	Nenhuma	Ensino superior - Mestrado	2001-5000€	Sim	Saude		Sim	A	0	6	M	92691199		Unknown
2020-03-13 15:17:32	2020-03-13 15:22:56	Sim	Liguei para a linha SNS24		Nao	Muito frequentemente	Internet - sites de noticias		Muito elevado	Muito elevado	Nao	Sim	Sim	301€-500€	Marco	7	Estabelecimento comercial - Supermercado	A pe	Entre 33 e 45 anos	Feminino	Portugal Continental	Lisboa	Lisboa	Cinco	Nenhuma	Ensino superior - Doutoramento	2001-5000€	Nao	Saude		Sim	A	1	1	V	7435515		Unknown
2020-03-13 15:20:51	2020-03-13 15:24:38	Sim	Nada/automedicacao		Nao	Frequentemente	Redes sociais - Outro		Elevado	Elevado	Nao	Sim	Nao						Entre 19 a 25 anos	Feminino	Portugal Continental	Leiria	Leiria	Quatro	Nenhuma	Ensino superior - Licenciatura	Prefiro nao responder	Nao	Nao trabalho - Estudante		Sim	M	0	12	C	51276791		Unknown
2020-03-13 15:23:59	2020-03-13 15:26:29	Nao			Sim	Muito frequentemente	Televisao,Internet - mostores de busca (google, ..),Internet - site do SNS e/ou da Direcao Geral da Saude		Muito elevado	Elevado	Nao	Sim	Nao						Entre 19 a 25 anos	Feminino	Portugal Continental	Porto	Porto	Quatro	Nenhuma	Ensino superior - Licenciatura	2001-5000€	Nao	Nao trabalho - Estudante		Sim	M	0	10	C	83286189		Unknown
2020-03-13 15:26:25	2020-03-13 15:28:31	Nao			Nao	Muito frequentemente	Televisao,Internet - site do SNS e/ou da Direcao Geral da Saude,Redes sociais - Facebook		Baixo	Moderado	Nao	Nao	Nao						Entre 33 e 45 anos	Masculino	Portugal Continental	Porto	Porto	Tres	Nenhuma	Ensino superior - Doutoramento	2001-5000€	Nao	Industria		Sim	M	0	2	M	53361038		Unknown
2020-03-13 15:24:33	2020-03-13 15:28:56	Sim	Nada/automedicacao		Sim	Muito frequentemente	Televisao,Internet - site do SNS e/ou da Direcao Geral da Saude,Internet - sites de noticias		Elevado	Moderado	Nao	Sim	Sim	51€-100€	Fevereiro	22	Estabelecimento comercial - Supermercado	Veiculo proprio	Entre 19 a 25 anos	Masculino	Portugal Continental	Porto	Porto	Quatro	Nenhuma	Ensino superior - Mestrado	5001€ +	Nao	Economia		Sim	L	0	4	P	49070191		Unknown
2020-03-13 15:27:18	2020-03-13 15:31:24	Nao			Nao	Muito frequentemente	Internet - site do SNS e/ou da Direcao Geral da Saude		Muito elevado	Muito elevado	Sim	Sim	Sim	51€-100€	Marco	10	Estabelecimento comercial - Supermercado	Veiculo proprio	Entre 33 e 45 anos	Feminino	Portugal Continental	Aveiro	Anadia	Cinco	Nenhuma	Ensino superior - Mestrado	1501-2000€	Sim	Saude		Sim	M	0	7	F	73922063		Unknown
2020-03-13 15:27:05	2020-03-13 15:31:56	Nao			Sim	Frequentemente	Televisao,Internet - sites de noticias,Redes sociais - Facebook		Moderado	Moderado	Sim	Sim	Nao						Entre 19 a 25 anos	Masculino	Portugal Continental	Setubal	Almada	Quatro	Nenhuma	Ensino superior - Mestrado	2001-5000€	Nao	Educacao		Sim	E	0	10	S	85756955		Unknown
2020-03-13 15:29:18	2020-03-13 15:33:14	Nao			Nao	Muito frequentemente	Televisao,Jornais,Internet - sites de noticias		Elevado	Elevado	Sim	Sim	Nao						Entre 19 a 25 anos	Feminino	Portugal Continental	Lisboa	Oeiras	Duas	Nenhuma	Ensino superior - Mestrado	1101-1500€	Nao	Investigacao		Sim	C	1	5	M	21187134		Unknown
2020-03-13 15:29:12	2020-03-13 15:33:28	Nao			Nao	Ocasionalmente	Internet - sites de noticias		Moderado	Baixo	Sim	Sim	Nao						Entre 19 a 25 anos	Masculino	Portugal Continental	Lisboa	Cascais	Mais do que cinco	Nenhuma	Ensino superior - Mestrado	5001€ +	Nao	Investigacao		Sim	M	2	11	C	35422349		Unknown
2020-03-13 15:24:29	2020-03-13 15:33:45	Nao			Nao	Muito frequentemente	Televisao,Internet - site do SNS e/ou da Direcao Geral da Saude,Internet - sites de noticias		Muito elevado	Muito elevado	Nao	Sim	Sim	301€-500€	Marco	4	Estabelecimento comercial - Hipermercado	Veiculo proprio	Entre 33 e 45 anos	Feminino	Portugal Continental	Lisboa	Lisboa	Tres	Nenhuma	Ensino superior - Doutoramento	1101-1500€	Nao	Investigacao		Sim	A	0	12	M	51621716		Unknown
2020-03-13 15:27:05	2020-03-13 15:34:29	Sim	Nada/automedicacao		Sim	Frequentemente	Televisao,Internet - site do SNS e/ou da Direcao Geral da Saude,Redes sociais - Facebook		Elevado	Elevado	Nao	Sim	Nao						Entre 46 e 64 anos	Feminino	Portugal Continental	Porto	Porto	Tres	Nenhuma	12º ano ou equivalente	2001-5000€	Nao	Outro	Dona casa	Sim	A	0	12	A	29581194		Unknown
2020-03-13 15:30:28	2020-03-13 15:36:18	Nao			Nao	Muito frequentemente	Televisao,Internet - site do SNS e/ou da Direcao Geral da Saude,Internet - sites de noticias		Muito elevado	Moderado	Nao	Sim	Sim	51€-100€	Marco	11	Estabelecimento comercial - Mercearia	A pe	Entre 33 e 45 anos	Feminino	Portugal Continental	Lisboa	Lisboa	Quatro	Nenhuma	12º ano ou equivalente	1101-1500€	Nao	Outro		Sim	A	0	10	M	86021916		Unknown
2020-03-13 15:31:43	2020-03-13 15:36:27	Nao			Nao	Muito frequentemente	Televisao		Muito elevado	Muito elevado	Nao	Nao	Sim	0-50€	Marco	13	Estabelecimento comercial - Supermercado	Veiculo proprio	Entre 33 e 45 anos	Feminino	Portugal Continental	Coimbra	Figueira da Foz	Quatro	Duas	Ensino superior - Doutoramento	2001-5000€	Nao	Saude		Sim	J	1	6	B	68097387		Unknown
2020-03-13 15:31:52	2020-03-13 15:36:42	Nao			Sim	Muito frequentemente	Televisao,Jornais,Radio		Elevado	Elevado	Nao	Sim	Sim	101€-300€	Marco	10	Estabelecimento comercial - Hipermercado	Veiculo proprio	Entre 65 e 79 anos	Masculino	Portugal Continental	Lisboa	Amadora	Duas	Duas	Ensino superior - Doutoramento	2001-5000€	Nao	Educacao		Sim	L	3	7	B	81356144		Unknown
2020-03-13 15:34:35	2020-03-13 15:38:21	Nao			Nao	Muito frequentemente	Televisao,Internet - sites de noticias,Redes sociais - Facebook		Elevado	Elevado	Sim	Nao	Nao						Entre 19 a 25 anos	Feminino	Portugal Continental	Setubal	Montijo	Duas	Nenhuma	Ensino superior - Mestrado	2001-5000€	Nao	Actividades financeiras e de seguros		Sim	D	0	10	M	90530743		Unknown
2020-03-13 15:35:21	2020-03-13 15:38:57	Nao			Sim	Frequentemente	Televisao,Internet - sites de noticias,Redes sociais - WhatsApp		Muito elevado	Elevado	Sim	Sim	Nao						Entre 19 a 25 anos	Feminino	Portugal Continental	Santarem	Ourem	Tres	Nenhuma	Ensino superior - Licenciatura	Prefiro nao responder	Nao	Gestao		Sim	A	1	6	L	88407211		Unknown
2020-03-13 14:59:16	2020-03-13 15:39:29	Nao			Nao	Muito frequentemente	Internet - sites de noticias		Elevado	Elevado	Sim	Sim	Sim	51€-100€	Marco	13	Estabelecimento comercial - Supermercado	Veiculo proprio	Entre 26 e 32 anos	Masculino	Portugal Continental	Leiria	Leiria	Cinco	Nenhuma	Ensino superior - Mestrado	1101-1500€	Sim	Electricidade, gas, agua		Sim	M	0	5	M	44583953		Unknown
2020-03-13 15:35:42	2020-03-13 15:39:51	Nao			Sim	Muito frequentemente	Televisao,Internet - mostores de busca (google, ..),Redes sociais - Facebook		Muito elevado	Muito elevado	Sim	Sim	Sim	101€-300€	Marco	9	Estabelecimento comercial - Supermercado	Veiculo proprio	Entre 33 e 45 anos	Masculino	Portugal Continental	Lisboa	Lisboa	Quatro	Nenhuma	Ensino superior - Mestrado	2001-5000€	Nao	Educacao		Sim	M	2	4	B	46151671		Unknown
2020-03-13 15:36:36	2020-03-13 15:40:47	Nao			Nao	Muito frequentemente	Televisao,Internet - site do SNS e/ou da Direcao Geral da Saude,Internet - sites de noticias		Muito elevado	Elevado	Nao	Sim	Nao						Entre 46 e 64 anos	Feminino	Portugal Continental	Lisboa	Oeiras	Apenas eu	Apenas eu / uma	12º ano ou equivalente	2001-5000€	Nao	Actividades Imobiliarias		Sim	M	1	10	M	92136084		Unknown
2020-03-13 15:29:30	2020-03-13 15:41:01	Nao			Sim	Frequentemente	Televisao		Elevado	Elevado	Nao	Sim	Nao						Entre 19 a 25 anos	Feminino	Portugal Continental	Lisboa	Loures	Tres	Nenhuma	Ensino superior - Licenciatura	0-1100€	Nao	Outro	Estudante	Sim	I	0	10	G	19964347		Unknown
2020-03-13 15:36:48	2020-03-13 15:41:12	Sim	Liguei para a linha SNS24		Sim	Muito frequentemente	Internet - sites de noticias		Muito elevado	Muito elevado	Sim	Sim	Sim	101€-300€	Marco	6	Estabelecimento comercial - Supermercado	Veiculo proprio	Entre 26 e 32 anos	Masculino	Portugal Continental	Porto	Vila do Conde	Quatro	Nenhuma	Ensino superior - Licenciatura	2001-5000€	Nao	Industria		Sim	M	0	7	L	59056448		Unknown
2020-03-13 15:38:03	2020-03-13 15:41:42	Nao			Nao	Muito frequentemente	Televisao,Radio,Redes sociais - Facebook		Muito elevado	Muito elevado	Nao	Nao	Nao						Entre 46 e 64 anos	Feminino	Portugal Continental	Leiria	Leiria	Tres	Nenhuma	12º ano ou equivalente	2001-5000€	Nao	Economia		Sim	M	O5	6	M	19667462		Unknown
2020-03-13 15:36:18	2020-03-13 15:42:11	Nao			Nao	Muito frequentemente	Televisao,Internet - site do SNS e/ou da Direcao Geral da Saude,Internet - sites de noticias		Elevado	Elevado	Sim	Sim	Sim	0-50€	Marco	11	Estabelecimento comercial - Supermercado	Veiculo proprio	Entre 33 e 45 anos	Masculino	Portugal Continental	Setubal	Almada	Duas	Nenhuma	Ensino superior - Licenciatura	2001-5000€	Sim	Construcao		Sim	M	3	7	P	96186682		Unknown
2020-03-13 15:39:10	2020-03-13 15:42:20	Nao			Nao	Muito frequentemente	Televisao,Radio,Redes sociais - WhatsApp		Moderado	Elevado	Nao	Sim	Nao						Entre 33 e 45 anos	Feminino	Portugal Continental	Lisboa	Amadora	Duas	Nenhuma	Ensino superior - Mestrado	2001-5000€	Nao	Electricidade, gas, agua		Sim	L	0	10	M	2382787		Unknown
2020-03-13 15:38:28	2020-03-13 15:43:02	Nao			Nao	Muito frequentemente	Televisao,Internet - mostores de busca (google, ..),Internet - site do SNS e/ou da Direcao Geral da Saude		Muito elevado	Muito elevado	Nao	Sim	Sim	51€-100€	Marco	9	Estabelecimento comercial - Hipermercado	A pe	Entre 33 e 45 anos	Masculino	Portugal Continental	Lisboa	Lisboa	Cinco	Nenhuma	Ensino superior - Mestrado	5001€ +	Sim	Gestao		Sim	E	1	7	S	80279720		Unknown
2020-03-13 15:40:05	2020-03-13 15:44:14	Nao			Nao	Frequentemente	Televisao,Radio,Redes sociais - WhatsApp		Elevado	Moderado	Sim	Sim	Sim	0-50€	Marco	10	Estabelecimento comercial - Supermercado	Veiculo proprio	Entre 33 e 45 anos	Masculino	Portugal Continental	Lisboa	Lisboa	Mais do que cinco	Nenhuma	Ensino superior - Doutoramento	2001-5000€	Nao	Educacao		Nao					44671836
2020-03-13 15:40:56	2020-03-13 15:44:27	Nao			Nao	Muito frequentemente	Televisao,Internet - site do SNS e/ou da Direcao Geral da Saude,Redes sociais - Facebook		Muito elevado	Elevado	Nao	Sim	Sim	51€-100€	Fevereiro	26	Online		Entre 46 e 64 anos	Feminino	Portugal Continental	Braga	Braga	Quatro	Nenhuma	Ensino superior - Doutoramento	2001-5000€	Nao	Educacao		Sim	O	0	11	A	74839		Unknown
2020-03-13 15:40:53	2020-03-13 15:44:30	Nao			Sim	Muito frequentemente	Televisao,Internet - site do SNS e/ou da Direcao Geral da Saude,Redes sociais - Facebook		Moderado	Elevado	Nao	Sim	Nao						Entre 19 a 25 anos	Masculino	Portugal Continental	Lisboa	Lisboa	Apenas eu	Nenhuma	Ensino superior - Licenciatura	0-1100€	Nao	Actividades financeiras e de seguros		Sim	F	2	4	T	51151314		Unknown
2020-03-13 15:40:38	2020-03-13 15:45:00	Nao			Nao	Muito frequentemente	Televisao,Jornais,Internet - site do SNS e/ou da Direcao Geral da Saude		Moderado	Elevado	Sim	Sim	Nao						Entre 19 a 25 anos	Feminino	Portugal Continental	Lisboa	Lisboa	Tres	Nenhuma	Ensino superior - Mestrado	0-1100€	Nao	Nao trabalho - Estudante		Sim	M	0	2	L	6708658		Unknown
2020-03-13 15:42:16	2020-03-13 15:45:11	Nao			Sim	Muito frequentemente	Jornais,Internet - site do SNS e/ou da Direcao Geral da Saude,Internet - sites de noticias		Moderado	Moderado	Nao	Sim	Nao						Entre 19 a 25 anos	Feminino	Portugal Continental	Lisboa	Lisboa	Cinco	Nenhuma	Ensino superior - Licenciatura	Prefiro nao responder	Nao	Educacao		Sim	T	0	10	S	54089790		Unknown
2020-03-13 15:42:28	2020-03-13 15:45:49	Sim	Nada/automedicacao		Nao	Muito frequentemente	Televisao,Internet - site do SNS e/ou da Direcao Geral da Saude		Muito elevado	Muito elevado	Nao	Nao	Nao						Entre 46 e 64 anos	Feminino	Portugal Continental	Lisboa	Sintra	Apenas eu	Nenhuma	Ensino superior - Licenciatura	0-1100€	Sim	Saude		Sim	T	6	8	D	83872744		Unknown
2020-03-13 15:40:00	2020-03-13 15:46:20	Nao			Nao	Frequentemente	Televisao,Radio,Internet - sites de noticias		Elevado	Elevado	Nao	Sim	Nao						Entre 46 e 64 anos	Feminino	Portugal Continental	Setubal	Sesimbra	Tres	Duas	Ensino superior - Licenciatura	2001-5000€	Nao	Investigacao		Sim	M	0	6	F	85330967		Unknown
2020-03-13 15:40:55	2020-03-13 15:48:37	Nao			Nao	Frequentemente	Internet - site do SNS e/ou da Direcao Geral da Saude,Internet - sites de noticias,Redes sociais - Facebook		Moderado	Muito elevado	Nao	Prefiro nao responder	Sim	0-50€	Marco	12	Estabelecimento comercial - Supermercado	A pe	Entre 26 e 32 anos	Feminino	Portugal Continental	Porto	Porto	Tres	Duas	12º ano ou equivalente	Prefiro nao responder	Nao	Outro		Sim	I	3	4	R	71021646		Unknown
2020-03-13 15:42:26	2020-03-13 15:48:37	Nao			Nao	Muito frequentemente	Internet - mostores de busca (google, ..),Internet - site do SNS e/ou da Direcao Geral da Saude		Moderado	Elevado	Sim	Sim	Nao						Entre 19 a 25 anos	Masculino	Portugal Continental	Leiria	Leiria	Quatro	Nenhuma	Ensino superior - Mestrado	2001-5000€	Nao	Outro	Desenvolvimento de Tecnologia Aeronautica	Sim	A	0	5	F	39997196		Unknown
2020-03-13 15:47:39	2020-03-13 15:49:24	Nao			Nao	Frequentemente	Internet - sites de noticias,Redes sociais - WhatsApp		Muito elevado	Moderado	Nao	Nao	Sim	101€-300€	Marco	11	Estabelecimento comercial - Hipermercado	Veiculo proprio	Entre 46 e 64 anos	Masculino	Portugal Continental	Porto	Santo Tirso	Quatro	Nenhuma	Ensino superior - Licenciatura	1501-2000€	Nao	Actividades financeiras e de seguros		Nao					10656408
2020-03-13 15:45:29	2020-03-13 15:50:24	Nao			Nao	Muito frequentemente	Internet - mostores de busca (google, ..),Internet - site do SNS e/ou da Direcao Geral da Saude,Internet - sites de noticias		Muito elevado	Muito elevado	Nao	Sim	Sim	51€-100€	Marco	6	Estabelecimento comercial - Hipermercado	Veiculo proprio	Entre 33 e 45 anos	Feminino	Portugal Continental	Lisboa	Oeiras	Mais do que cinco	Apenas eu / uma	Ensino superior - Doutoramento	2001-5000€	Nao	Investigacao		Nao					9980443
2020-03-13 14:50:13	2020-03-13 15:51:45	Nao			Nao	Muito frequentemente	Televisao,Internet - sites de noticias		Moderado	Elevado	Nao	Sim	Sim	0-50€	Marco	13	Estabelecimento comercial - Hipermercado	Veiculo proprio	Entre 46 e 64 anos	Masculino	Portugal Continental	Porto	Porto	Mais do que cinco	Nenhuma	Ensino superior - Mestrado	2001-5000€	Nao	Construcao		Sim	M	0	10	B	99822704		Unknown
2020-03-13 15:48:00	2020-03-13 15:52:51	Nao			Nao	Frequentemente	Televisao,Internet - mostores de busca (google, ..),Internet - site do SNS e/ou da Direcao Geral da Saude		Elevado	Elevado	Nao	Sim	Sim	101€-300€	Fevereiro	28	Estabelecimento comercial - Supermercado	A pe	Entre 46 e 64 anos	Feminino	Portugal Continental	Lisboa	Lisboa	Tres	Nenhuma	12º ano ou equivalente	0-1100€	Nao	Outro		Sim	G	O0	8	M	34255209		Unknown
2020-03-13 15:43:59	2020-03-13 15:52:55	Nao			Nao	Muito frequentemente	Televisao,Internet - sites de noticias		Muito elevado	Muito elevado	Nao	Sim	Sim	0-50€	Marco	10	Estabelecimento comercial - Mercearia	Veiculo proprio	Entre 33 e 45 anos	Feminino	Portugal Continental	Lisboa	Lisboa	Cinco	Nenhuma	Ensino superior - Mestrado	5001€ +	Nao	Outro		Sim	O	0	5	C	52179424		Unknown
2020-03-13 15:51:33	2020-03-13 15:54:02	Sim	Outro		Nao	Muito frequentemente	Televisao,Internet - mostores de busca (google, ..),Redes sociais - WhatsApp		Moderado	Elevado	Sim	Nao	Nao						Entre 26 e 32 anos	Masculino	Portugal Continental	Lisboa	Lisboa	Tres	Nenhuma	Ensino superior - Mestrado	5001€ +	Nao	Agricultura		Nao					71009061
2020-03-13 15:49:25	2020-03-13 15:54:37	Nao			Nao	Muito frequentemente	Televisao,Redes sociais - Facebook,Redes sociais - WhatsApp		Muito elevado	Muito elevado	Sim	Sim	Nao						Entre 46 e 64 anos	Feminino	Portugal Continental	Lisboa	Lisboa	Duas	Nenhuma	Ensino superior - Doutoramento	5001€ +	Nao	Educacao		Sim	C	0	12	F	92654587		Unknown
2020-03-13 15:48:02	2020-03-13 15:54:56	Nao			Sim	Frequentemente	Internet - mostores de busca (google, ..),Internet - site do SNS e/ou da Direcao Geral da Saude		Elevado	Muito elevado	Nao	Nao	Nao						Entre 26 e 32 anos	Feminino	Portugal Continental	Setubal	Almada	Tres	Nenhuma	Ensino superior - Licenciatura	2001-5000€	Sim	Saude		Sim	M	0	1	S	46390002		Unknown
2020-03-13 15:48:08	2020-03-13 15:55:00	Nao			Nao	Frequentemente	Televisao,Internet - mostores de busca (google, ..)		Elevado	Muito elevado	Nao	Sim	Nao						Entre 46 e 64 anos	Masculino	Portugal Continental	Lisboa	Lisboa	Apenas eu	Nenhuma	Ensino superior - Licenciatura	1101-1500€	Nao	Outro	Funcionario Publico	Sim	M	0	5	A	31184170		Unknown
2020-03-13 15:50:53	2020-03-13 15:55:03	Sim	Outro	Visto que foi so tosse e nao foi seca neste momento estou a aguardar para ver o desenvolvimento, isolando me em casa	Sim	Frequentemente	Internet - sites de noticias		Moderado	Elevado	Nao	Sim	Nao						Entre 19 a 25 anos	Masculino	Portugal Continental	Setubal	Almada	Quatro	Nenhuma	Ensino superior - Licenciatura	2001-5000€	Nao	Economia		Sim	N	1	9	M	61350728		Unknown
2020-03-13 15:52:06	2020-03-13 15:55:24	Nao			Nao	Muito frequentemente	Televisao,Redes sociais - WhatsApp,Redes sociais - Outro	Artigos cientificos	Muito elevado	Muito elevado	Sim	Nao	Nao						Entre 26 e 32 anos	Masculino	Portugal Continental	Lisboa	Lisboa	Tres	Nenhuma	Ensino superior - Mestrado	5001€ +	Sim	Saude		Nao					18792044
2020-03-13 15:51:31	2020-03-13 15:55:32	Nao			Nao	Muito frequentemente	Televisao,Internet - mostores de busca (google, ..)		Elevado	Muito elevado	Sim	Sim	Nao						Entre 19 a 25 anos	Masculino	Portugal Continental	Lisboa	Lisboa	Apenas eu	Nenhuma	Ensino superior - Licenciatura	Prefiro nao responder	Nao	Outro	estudante	Sim	g	1	4	v	39111522		Unknown
2020-03-13 15:52:14	2020-03-13 15:57:17	Nao			Nao	Frequentemente	Internet - site do SNS e/ou da Direcao Geral da Saude		Moderado	Elevado	Sim	Nao	Nao						Entre 46 e 64 anos	Feminino	Portugal Continental	Porto	Porto	Mais do que cinco	Apenas eu / uma	Ensino superior - Mestrado	Prefiro nao responder	Sim	Saude		Sim	M	1	7	B	52298793		Unknown
2020-03-13 15:53:17	2020-03-13 15:57:35	Nao			Nao	Muito frequentemente	Televisao,Redes sociais - Facebook,Redes sociais - WhatsApp		Elevado	Elevado	Nao	Nao	Nao						Entre 46 e 64 anos	Feminino	Portugal Continental	Lisboa	Cascais	Tres	Nenhuma	Ensino superior - Licenciatura	Prefiro nao responder	Nao	Transporte e armazenagem		Sim	M	0	3	R	52527075		Unknown
2020-03-13 15:54:47	2020-03-13 15:58:10	Nao			Nao	Frequentemente	Internet - site do SNS e/ou da Direcao Geral da Saude		Elevado	Elevado	Nao	Sim	Sim	0-50€	Marco	10	Estabelecimento comercial - Supermercado	A pe	Entre 33 e 45 anos	Feminino	Portugal Continental	Lisboa	Lisboa	Quatro	Nenhuma	Ensino superior - Mestrado	2001-5000€	Sim	Saude		Sim	M	0	1	G	81801334		Unknown
2020-03-13 15:54:16	2020-03-13 16:00:24	Nao			Nao	Ocasionalmente	Televisao		Elevado	Elevado	Sim	Sim	Sim	0-50€	Marco	3	Estabelecimento comercial - Supermercado	Veiculo proprio	Entre 19 a 25 anos	Masculino	Portugal Continental	Lisboa	Lisboa	Cinco	Nenhuma	Ensino superior - Mestrado	1101-1500€	Nao	Gestao		Sim	T	1	11	H	11146497		Unknown
2020-03-13 15:56:54	2020-03-13 16:00:43	Nao			Nao	Muito frequentemente	Televisao,Jornais,Internet - sites de noticias		Moderado	Elevado	Nao	Nao	Nao						Entre 46 e 64 anos	Masculino	Portugal Continental	Porto	Porto	Cinco	Apenas eu / uma	Ensino superior - Doutoramento	5001€ +	Sim	Saude		Sim	O	0	8	L	65565905		Unknown
2020-03-13 15:56:14	2020-03-13 16:00:56	Nao			Nao	Muito frequentemente	Televisao,Jornais,Internet - site do SNS e/ou da Direcao Geral da Saude		Elevado	Moderado	Nao	Sim	Sim	51€-100€	Marco	1	Estabelecimento comercial - Hipermercado	Veiculo proprio	Entre 46 e 64 anos	Feminino	Portugal Continental	Lisboa	Vila Franca de Xira	Duas	Nenhuma	Ensino superior - Licenciatura	1101-1500€	Nao	Educacao		Sim	M	0	7	M	50613550		Unknown
2020-03-13 15:54:28	2020-03-13 16:01:19	Nao			Nao	Ocasionalmente	Jornais,Redes sociais - WhatsApp		Muito elevado	Muito elevado	Nao	Sim	Sim	0-50€	Marco	10	Estabelecimento comercial - Hipermercado	Veiculo proprio	Entre 26 e 32 anos	Masculino	Portugal Continental	Lisboa	Lisboa	Duas	Nenhuma	Ensino superior - Mestrado	2001-5000€	Nao	Economia		Sim	M	4	6	V	79093575		Unknown
2020-03-13 15:54:20	2020-03-13 16:01:44	Nao			Nao	Muito frequentemente	Internet - site do SNS e/ou da Direcao Geral da Saude,Outro		Muito elevado	Muito elevado	Nao	Sim	Sim	101€-300€	Marco	10	Estabelecimento comercial - Hipermercado	Veiculo proprio	Entre 46 e 64 anos	Feminino	Portugal Continental	Lisboa	Lisboa	Tres	Nenhuma	Ensino superior - Mestrado	1501-2000€	Sim	Alojamento e actividades de turismo		Sim	A	0	7	D	31495037		Unknown
2020-03-13 15:57:34	2020-03-13 16:01:51	Nao			Nao	Muito frequentemente	Televisao		Moderado	Baixo	Nao	Sim	Nao						Entre 26 e 32 anos	Feminino	Portugal Continental	Lisboa	Loures	Quatro	Nenhuma	Ensino superior - Mestrado	1501-2000€	Nao	Outro	Ginasio	Sim	C	O	9	A	41945304		Unknown
2020-03-13 15:57:59	2020-03-13 16:02:09	Nao			Sim	Muito frequentemente	Televisao,Internet - mostores de busca (google, ..),Internet - sites de noticias		Muito elevado	Muito elevado	Sim	Sim	Nao						Entre 19 a 25 anos	Feminino	Portugal Continental	Lisboa	Lisboa	Quatro	Nenhuma	12º ano ou equivalente	2001-5000€	Nao	Nao trabalho - Estudante		Sim	P	0	3	P	1559577		Unknown
2020-03-13 16:00:07	2020-03-13 16:02:36	Sim	Nada/automedicacao		Sim	Muito frequentemente	Redes sociais - Twitter		Elevado	Elevado	Nao	Sim	Sim	51€-100€	Marco	8	Estabelecimento comercial - Supermercado	Veiculo proprio	Entre 46 e 64 anos	Masculino	Portugal Continental	Lisboa	Lisboa	Quatro	Nenhuma	Ensino superior - Doutoramento	2001-5000€	Nao	Educacao		Sim	R	0	6	P	74871555		Unknown
2020-03-13 16:00:13	2020-03-13 16:03:51	Nao			Nao	Muito frequentemente	Televisao,Jornais,Internet - site do SNS e/ou da Direcao Geral da Saude		Muito elevado	Muito elevado	Nao	Sim	Sim	0-50€	Marco	9	Estabelecimento comercial - Hipermercado	Veiculo proprio	Entre 26 e 32 anos	Feminino	Portugal Continental	Porto	Gondomar	Duas	Nenhuma	Ensino superior - Licenciatura	1501-2000€	Nao	Gestao		Sim	A	0	4	A	86279664		Unknown
2020-03-13 16:01:16	2020-03-13 16:03:53	Nao			Nao	Frequentemente	Televisao,Internet - sites de noticias		Moderado	Elevado	Nao	Sim	Nao						Entre 33 e 45 anos	Masculino	Portugal Continental	Lisboa	Oeiras	Tres	Nenhuma	Ensino superior - Doutoramento	2001-5000€	Nao	Educacao		Sim	M	0	5	M	30420109		Unknown
2020-03-13 16:00:05	2020-03-13 16:05:24	Nao			Sim	Muito frequentemente	Televisao,Internet - sites de noticias		Moderado	Muito elevado	Nao	Sim	Sim	101€-300€	Marco	12	Estabelecimento comercial - Supermercado	Veiculo proprio	Entre 26 e 32 anos	Feminino	Portugal Continental	Setubal	Setubal	Mais do que cinco	Nenhuma	Ensino superior - Mestrado	1501-2000€	Nao	Comercio (grosso/retalho)		Sim	M	2	1	M	25506106		Unknown
2020-03-13 16:02:03	2020-03-13 16:05:25	Nao			Nao	Muito frequentemente	Jornais		Muito elevado	Elevado	Nao	Sim	Sim	51€-100€	Marco	12	Estabelecimento comercial - Hipermercado	Veiculo proprio	Entre 33 e 45 anos	Feminino	Portugal Continental	Lisboa	Lisboa	Duas	Nenhuma	Ensino superior - Mestrado	2001-5000€	Sim	Saude		Sim	M	0	6	T	71031404		Unknown
2020-03-13 16:02:28	2020-03-13 16:05:59	Sim	Nada/automedicacao		Nao	Frequentemente	Televisao		Muito elevado	Moderado	Nao	Prefiro nao responder	Nao						Entre 26 e 32 anos	Masculino	Portugal Continental	Setubal	Almada	Duas	Nenhuma	Ensino superior - Licenciatura	1501-2000€	Nao	Comercio (grosso/retalho)		Nao					46537066
2020-03-13 16:01:24	2020-03-13 16:06:40	Nao			Nao	Muito frequentemente	Televisao,Internet - mostores de busca (google, ..),Internet - sites de noticias		Muito elevado	Muito elevado	Nao	Sim	Nao						Entre 19 a 25 anos	Feminino	Portugal Continental	Lisboa	Vila Franca de Xira	Mais do que cinco	Duas	12º ano ou equivalente	1101-1500€	Nao	Nao trabalho - Estudante		Sim	P	0	4	A	55219097		Unknown
2020-03-13 16:01:55	2020-03-13 16:07:19	Nao			Nao	Muito frequentemente	Internet - sites de noticias,Redes sociais - WhatsApp		Elevado	Elevado	Sim	Sim	Nao						Entre 26 e 32 anos	Feminino	Portugal Continental	Setubal	Almada	Duas	Nenhuma	Ensino superior - Mestrado	2001-5000€	Nao	Informatica		Sim	F	0	1	S	57611585		Unknown
2020-03-13 16:01:38	2020-03-13 16:07:44	Nao			Nao	Muito frequentemente	Televisao,Radio,Redes sociais - WhatsApp		Muito elevado	Elevado	Nao	Sim	Nao						Entre 26 e 32 anos	Feminino	Portugal Continental	Lisboa	Amadora	Duas	Nenhuma	Ensino superior - Mestrado	2001-5000€	Nao	Educacao		Sim	H	0	9	T	73840341		Unknown
2020-03-13 16:01:44	2020-03-13 16:07:52	Nao			Nao	Muito frequentemente	Internet - site do SNS e/ou da Direcao Geral da Saude		Muito elevado	Muito elevado	Nao	Sim	Sim	0-50€	Marco	12	Estabelecimento comercial - Supermercado	Veiculo proprio	Entre 26 e 32 anos	Masculino	Portugal Continental	Lisboa	Oeiras	Duas	Nenhuma	Ensino superior - Mestrado	2001-5000€	Sim	Saude		Sim	M	1	10	R	7953084		Unknown
2020-03-13 16:03:26	2020-03-13 16:08:01	Nao			Nao	Muito frequentemente	Televisao,Internet - mostores de busca (google, ..),Internet - sites de noticias		Muito elevado	Muito elevado	Sim	Sim	Nao						Entre 26 e 32 anos	Feminino	Portugal Continental	Setubal	Almada	Duas	Nenhuma	Ensino superior - Mestrado	1101-1500€	Nao	Gestao		Sim	M	1	4	N	92863395		Unknown
2020-03-13 16:04:48	2020-03-13 16:08:08	Nao			Nao	Muito frequentemente	Jornais,Internet - sites de noticias		Elevado	Elevado	Sim	Sim	Nao						Entre 19 a 25 anos	Masculino	Portugal Continental	Braga	Guimaraes	Quatro	Nenhuma	12º ano ou equivalente	2001-5000€	Nao	Gestao		Sim	M	0	11	R	19248933		Unknown
2020-03-13 16:04:32	2020-03-13 16:08:12	Nao			Nao	Muito frequentemente	Televisao,Jornais		Elevado	Muito elevado	Nao	Sim	Sim	0-50€	Marco	3	Online		Entre 26 e 32 anos	Feminino	Portugal Continental	Lisboa	Lisboa	Tres	Nenhuma	Ensino superior - Mestrado	2001-5000€	Nao	Actividades financeiras e de seguros		Sim	M	2	3	C	4765961		Unknown
2020-03-13 16:05:15	2020-03-13 16:08:35	Nao			Nao	Muito frequentemente	Internet - sites de noticias		Elevado	Moderado	Nao	Sim	Sim	101€-300€	Marco	10	Online		Entre 33 e 45 anos	Feminino	Portugal Continental	Lisboa	Cascais	Quatro	Nenhuma	Ensino superior - Mestrado	2001-5000€	Nao	Educacao		Sim	M	1	6	C	57815410		Unknown
2020-03-13 16:05:32	2020-03-13 16:09:36	Sim	Nada/automedicacao		Nao	Muito frequentemente	Televisao,Radio		Muito elevado	Elevado	Sim	Sim	Sim	51€-100€	Fevereiro	28	Online		Entre 33 e 45 anos	Feminino	Portugal Continental	Lisboa	Oeiras	Cinco	Nenhuma	Ensino superior - Mestrado	2001-5000€	Nao	Investigacao		Sim	M	2	4	C	26683152		Unknown
2020-03-13 16:06:16	2020-03-13 16:10:23	Nao			Nao	Frequentemente	Televisao,Internet - sites de noticias,Redes sociais - Facebook		Elevado	Elevado	Nao	Sim	Nao						Entre 26 e 32 anos	Masculino	Portugal Continental	Lisboa	Lisboa	Duas	Nenhuma	Ensino superior - Mestrado	2001-5000€	Sim	Saude		Sim	M	1	2	C	88319814		Unknown
2020-03-13 16:06:28	2020-03-13 16:10:27	Nao			Nao	Muito frequentemente	Internet - mostores de busca (google, ..),Redes sociais - Facebook,Redes sociais - WhatsApp		Muito elevado	Elevado	Sim	Sim	Sim	101€-300€	Fevereiro	26	Online		Entre 33 e 45 anos	Feminino	Portugal Continental	Lisboa	Lisboa	Cinco	Nenhuma	Ensino superior - Mestrado	5001€ +	Nao	Gestao		Sim	L	0	6	M	31799619		Unknown
2020-03-13 16:06:20	2020-03-13 16:10:30	Nao			Sim	Muito frequentemente	Internet - site do SNS e/ou da Direcao Geral da Saude,Redes sociais - Facebook,Redes sociais - WhatsApp		Muito elevado	Muito elevado	Nao	Sim	Nao						Entre 33 e 45 anos	Feminino	Portugal Continental	Lisboa	Lisboa	Cinco	Nenhuma	Ensino superior - Mestrado	0-1100€	Nao	Nao trabalho - Desempregado		Sim	M	0	1	T	99114192		Unknown
2020-03-13 16:06:54	2020-03-13 16:10:39	Sim	Nada/automedicacao		Sim	Muito frequentemente	Jornais,Internet - sites de noticias,Redes sociais - Twitter		Elevado	Moderado	Sim	Sim	Nao						Entre 26 e 32 anos	Masculino	Portugal Continental	Viseu	Cinfaes	Duas	Nenhuma	Ensino superior - Mestrado	2001-5000€	Nao	Outro	Comunicacao Social	Sim	M	2	8	C	4829445		Unknown
2020-03-13 16:07:25	2020-03-13 16:11:01	Nao			Nao	Frequentemente	Televisao,Internet - site do SNS e/ou da Direcao Geral da Saude,Redes sociais - WhatsApp		Muito elevado	Moderado	Nao	Nao	Sim	101€-300€	Marco	3	Estabelecimento comercial - Mercearia	Veiculo proprio	Entre 33 e 45 anos	Masculino	Portugal Continental	Lisboa	Oeiras	Tres	Nenhuma	Ensino superior - Mestrado	1501-2000€	Sim	Saude		Sim	A	3	5	C	59584103		Unknown
2020-03-13 16:06:16	2020-03-13 16:11:29	Nao			Nao	Frequentemente	Televisao,Internet - sites de noticias,Redes sociais - WhatsApp		Elevado	Elevado	Sim	Sim	Nao						Menos de 18 anos	Masculino	Portugal Continental	Santarem	Santarem	Cinco	Apenas eu / uma	6 anos de escolaridade	Prefiro nao responder	Nao	Nao trabalho - Estudante		Sim	M	1	11	F	66928369		Unknown
2020-03-13 16:03:47	2020-03-13 16:11:30	Nao			Sim	Muito frequentemente	Televisao,Internet - mostores de busca (google, ..),Internet - sites de noticias		Muito elevado	Muito elevado	Sim	Sim	Nao						Entre 19 a 25 anos	Feminino	Portugal Continental	Lisboa	Lisboa	Quatro	Nenhuma	12º ano ou equivalente	2001-5000€	Nao	Nao trabalho - Estudante		Sim	d	0	1	t	97874331		Unknown
2020-03-13 16:08:22	2020-03-13 16:12:02	Nao			Nao	Muito frequentemente	Televisao,Internet - site do SNS e/ou da Direcao Geral da Saude		Muito elevado	Muito elevado	Sim	Nao	Nao						Entre 33 e 45 anos	Feminino	Portugal Continental	Lisboa	Lisboa	Duas	Quatro	Ensino superior - Mestrado	2001-5000€	Sim	Saude		Sim	A	1	6	C	38072802		Unknown
2020-03-13 16:08:39	2020-03-13 16:12:05	Nao			Sim	Muito frequentemente	Televisao,Internet - mostores de busca (google, ..),Redes sociais - Facebook		Muito elevado	Muito elevado	Sim	Sim	Nao						Entre 26 e 32 anos	Feminino	Portugal Continental	Lisboa	Lisboa	Tres	Nenhuma	Ensino superior - Mestrado	2001-5000€	Sim	Saude		Sim	M	2	8	T	54922342		Unknown
2020-03-13 16:02:46	2020-03-13 16:12:07	Nao			Sim	Frequentemente	Radio,Internet - sites de noticias		Elevado	Moderado	Nao	Nao	Nao						Entre 19 a 25 anos	Feminino	Portugal Continental	Coimbra	Coimbra	Apenas eu	Apenas eu / uma	Ensino superior - Mestrado	0-1100€	Nao	Investigacao		Sim	S	1	5	A	32982283		Unknown
2020-03-13 16:09:39	2020-03-13 16:12:43	Nao			Nao	Frequentemente	Televisao,Internet - sites de noticias,Redes sociais - Twitter		Moderado	Elevado	Nao	Sim	Nao						Entre 26 e 32 anos	Masculino	Portugal Continental	Setubal	Almada	Tres	Apenas eu / uma	Ensino superior - Mestrado	2001-5000€	Nao	Actividades financeiras e de seguros		Sim	A	1	2	M	10261153		Unknown
2020-03-13 16:09:01	2020-03-13 16:12:48	Nao			Nao	Muito frequentemente	Jornais,Internet - site do SNS e/ou da Direcao Geral da Saude		Muito elevado	Muito elevado	Sim	Nao	Sim	301€-500€	Marco	11	Online		Entre 46 e 64 anos	Feminino	Portugal Continental	Lisboa	Lisboa	Mais do que cinco	Nenhuma	Ensino superior - Licenciatura	5001€ +	Nao	Gestao		Sim	M	0	7	A	84902415		Unknown
2020-03-13 16:08:47	2020-03-13 16:13:11	Nao			Nao	Muito frequentemente	Televisao,Redes sociais - WhatsApp		Elevado	Elevado	Nao	Nao	Sim	51€-100€	Fevereiro	10	Estabelecimento comercial - Supermercado	Veiculo proprio	Entre 33 e 45 anos	Feminino	Portugal Continental	Evora	Evora	Cinco	Nenhuma	Ensino superior - Licenciatura	2001-5000€	Sim	Saude		Sim	N	0	7	S	26766780		Unknown
2020-03-13 16:09:45	2020-03-13 16:13:25	Nao			Nao	Frequentemente	Televisao,Internet - mostores de busca (google, ..),Internet - sites de noticias		Elevado	Muito elevado	Nao	Sim	Sim	51€-100€	Marco	10	Estabelecimento comercial - Hipermercado	Veiculo proprio	Entre 26 e 32 anos	Masculino	Portugal Continental	Lisboa	Lisboa	Quatro	Apenas eu / uma	Ensino superior - Mestrado	2001-5000€	Nao	Actividades financeiras e de seguros		Sim	P	0	11	M	87934737		Unknown
2020-03-13 16:10:39	2020-03-13 16:13:29	Nao			Nao	Muito frequentemente	Televisao,Internet - sites de noticias,Redes sociais - WhatsApp		Muito elevado	Muito elevado	Nao	Nao	Nao						Entre 33 e 45 anos	Masculino	Portugal Continental	Vila Real	Montalegre	Quatro	Duas	Ensino superior - Mestrado	2001-5000€	Sim	Saude		Sim	M	0	6	P	81856595		Unknown
2020-03-13 16:06:28	2020-03-13 16:13:52	Sim	Nada/automedicacao		Nao	Muito frequentemente	Televisao,Internet - site do SNS e/ou da Direcao Geral da Saude,Internet - sites de noticias		Elevado	Moderado	Nao	Sim	Sim	101€-300€	Marco	11	Estabelecimento comercial - Hipermercado	Veiculo proprio	Entre 26 e 32 anos	Feminino	Portugal Continental	Lisboa	Lisboa	Duas	Nenhuma	Ensino superior - Licenciatura	1101-1500€	Sim	Outro	Aviacao	Sim	I	0	5	M	39103856		Unknown
2020-03-13 16:10:45	2020-03-13 16:14:04	Nao			Nao	Muito frequentemente	Internet - site do SNS e/ou da Direcao Geral da Saude,Redes sociais - Facebook,Outro		Elevado	Elevado	Nao	Nao	Nao						Entre 33 e 45 anos	Feminino	Portugal Continental	Santarem	Golega	Apenas eu	Nenhuma	Ensino superior - Mestrado	0-1100€	Sim	Saude		Sim	I	0	2	H	85719348		Unknown
2020-03-13 16:10:57	2020-03-13 16:14:55	Nao			Nao	Frequentemente	Televisao		Moderado	Elevado	Nao	Sim	Sim	Prefiro nao responder	Marco	11	Estabelecimento comercial - Supermercado	Veiculo proprio	Entre 26 e 32 anos	Masculino	Portugal Continental	Leiria	Leiria	Quatro	Nenhuma	Ensino superior - Licenciatura	0-1100€	Nao	Saude		Sim	L	2	5	A	65609386		Unknown
2020-03-13 16:09:54	2020-03-13 16:15:04	Nao			Nao	Muito frequentemente	Televisao,Radio,Redes sociais - WhatsApp		Muito elevado	Elevado	Sim	Sim	Sim	101€-300€	Fevereiro	26	Online		Entre 33 e 45 anos	Masculino	Portugal Continental	Lisboa	Oeiras	Cinco	Nenhuma	Ensino superior - Licenciatura	1501-2000€	Nao	Saude		Sim	L	0	7	D	43713000		Unknown
2020-03-13 16:12:29	2020-03-13 16:15:21	Nao			Nao	Frequentemente	Televisao,Radio,Redes sociais - WhatsApp		Muito elevado	Muito elevado	Nao	Sim	Sim	301€-500€	Marco	10	Estabelecimento comercial - Hipermercado	Veiculo proprio	Entre 46 e 64 anos	Masculino	Portugal Continental	Porto	Maia	Quatro	Nenhuma	Ensino superior - Mestrado	5001€ +	Sim	Construcao		Nao					55679102
2020-03-13 16:11:56	2020-03-13 16:16:02	Sim	Dirigi-me a uma farmacia		Sim	Muito frequentemente	Televisao,Radio,Redes sociais - Facebook		Muito elevado	Muito elevado	Prefiro nao responder	Sim	Sim	0-50€	Marco	11	Estabelecimento comercial - Hipermercado	Veiculo proprio	Entre 19 a 25 anos	Masculino	Portugal Continental	Lisboa	Oeiras	Quatro	Nenhuma	Ensino superior - Licenciatura	Prefiro nao responder	Nao	Nao trabalho - Estudante		Sim	M	1	7	R	8754556		Unknown
2020-03-13 16:08:39	2020-03-13 16:16:30	Nao			Nao	Muito frequentemente	Televisao,Internet - sites de noticias,Redes sociais - WhatsApp		Muito elevado	Muito elevado	Nao	Nao	Sim	101€-300€	Marco	10	Estabelecimento comercial - Hipermercado	Veiculo proprio	Entre 33 e 45 anos	Masculino	Portugal Continental	Aveiro	Aveiro	Quatro	Nenhuma	Ensino superior - Mestrado	2001-5000€	Nao	Industria		Sim	M	2	12	H	2470210		Unknown
2020-03-13 16:12:57	2020-03-13 16:16:34	Nao			Nao	Muito frequentemente	Internet - site do SNS e/ou da Direcao Geral da Saude		Muito elevado	Muito elevado	Nao	Nao	Nao						Entre 26 e 32 anos	Feminino	Portugal Continental	Lisboa	Sintra	Quatro	Apenas eu / uma	Ensino superior - Mestrado	5001€ +	Sim	Saude		Sim	I	0	6	A	29245096		Unknown
2020-03-13 16:10:42	2020-03-13 16:17:39	Nao			Nao	Muito frequentemente	Televisao,Redes sociais - Facebook,Redes sociais - WhatsApp		Muito elevado	Elevado	Nao	Sim	Sim	101€-300€	Marco	11	Estabelecimento comercial - Hipermercado	Veiculo proprio	Entre 46 e 64 anos	Masculino	Portugal Continental	Leiria	Caldas da Rainha	Quatro	Nenhuma	Ensino superior - Licenciatura	5001€ +	Sim	Saude		Sim	M	0	7	C	80557632		Unknown
2020-03-13 16:14:02	2020-03-13 16:17:57	Nao			Nao	Muito frequentemente	Internet - mostores de busca (google, ..),Internet - site do SNS e/ou da Direcao Geral da Saude,Redes sociais - Twitter		Muito elevado	Muito elevado	Nao	Nao	Sim	0-50€	Marco	10	Estabelecimento comercial - Supermercado	Veiculo proprio	Entre 33 e 45 anos	Masculino	Portugal Continental	Lisboa	Lisboa	Tres	Nenhuma	Ensino superior - Licenciatura	2001-5000€	Nao	Outro		Nao					63242430
2020-03-13 16:15:01	2020-03-13 16:18:19	Nao			Nao	Frequentemente	Televisao,Internet - site do SNS e/ou da Direcao Geral da Saude,Internet - sites de noticias		Moderado	Moderado	Nao	Nao	Nao						Entre 33 e 45 anos	Feminino	Portugal Continental	Lisboa	Amadora	Tres	Nenhuma	Ensino superior - Mestrado	1501-2000€	Sim	Actividades de Apoio Social		Nao					20056496
2020-03-13 16:12:04	2020-03-13 16:18:32	Nao			Sim	Muito frequentemente	Internet - site do SNS e/ou da Direcao Geral da Saude		Elevado	Elevado	Nao	Sim	Sim	0-50€	Marco	10	Estabelecimento comercial - Hipermercado	Veiculo proprio	Entre 46 e 64 anos	Feminino	Portugal Continental	Lisboa	Sintra	Quatro	Nenhuma	Ensino superior - Mestrado	2001-5000€	Sim	Saude		Sim	R	0	7	E	29277284		Unknown
2020-03-13 16:14:16	2020-03-13 16:18:42	Nao			Nao	Frequentemente	Internet - mostores de busca (google, ..),Internet - site do SNS e/ou da Direcao Geral da Saude		Elevado	Elevado	Nao	Sim	Nao						Entre 33 e 45 anos	Masculino	Portugal Continental	Lisboa	Lisboa	Duas	Apenas eu / uma	Ensino superior - Mestrado	0-1100€	Nao	Investigacao		Sim	E	1	11	S	66378364		Unknown
2020-03-13 16:13:32	2020-03-13 16:18:44	Nao			Nao	Muito frequentemente	Televisao		Elevado	Moderado	Nao	Sim	Nao						Entre 46 e 64 anos	Feminino	Portugal Continental	Lisboa	Lisboa	Tres	Nenhuma	Ensino superior - Licenciatura	5001€ +	Nao	Outro	Grande Distribuicao	Sim	M	1	12	A	75432713		Unknown
2020-03-13 16:15:22	2020-03-13 16:19:02	Nao			Nao	Muito frequentemente	Televisao,Jornais,Internet - mostores de busca (google, ..)		Moderado	Moderado	Nao	Sim	Sim	0-50€	Marco	7	Estabelecimento comercial - Supermercado	Veiculo proprio	Entre 33 e 45 anos	Masculino	Portugal Continental	Lisboa	Lisboa	Quatro	Nenhuma	Ensino superior - Doutoramento	2001-5000€	Nao	Educacao		Nao					7204298
2020-03-13 16:13:07	2020-03-13 16:19:11	Nao			Nao	Frequentemente	Televisao		Moderado	Muito elevado	Nao	Sim	Nao						Entre 46 e 64 anos	Feminino	Portugal Continental	Lisboa	Lisboa	Apenas eu	Nenhuma	Ensino superior - Licenciatura	1501-2000€	Nao	Outro		Sim	M	0	1	P	12105756		Unknown
2020-03-13 16:14:54	2020-03-13 16:19:36	Sim	Nada/automedicacao		Nao	Muito frequentemente	Internet - site do SNS e/ou da Direcao Geral da Saude		Muito elevado	Muito elevado	Sim	Sim	Sim	101€-300€	Marco	12	Estabelecimento comercial - Hipermercado	Veiculo proprio	Entre 26 e 32 anos	Feminino	Portugal Continental	Lisboa	Lisboa	Apenas eu	Nenhuma	Ensino superior - Mestrado	1101-1500€	Nao	Saude		Sim	E	0	10	M	50454996		Unknown
2020-03-13 16:15:34	2020-03-13 16:19:37	Nao			Sim	Frequentemente	Televisao,Jornais,Redes sociais - Outro		Moderado	Moderado	Nao	Prefiro nao responder	Nao						Entre 26 e 32 anos	Masculino	Portugal Continental	Lisboa	Lisboa	Duas	Apenas eu / uma	Ensino superior - Mestrado	Prefiro nao responder	Sim	Outro		Nao					86708119
2020-03-13 16:16:02	2020-03-13 16:19:43	Nao			Nao	Muito frequentemente	Televisao,Radio,Internet - site do SNS e/ou da Direcao Geral da Saude		Muito elevado	Baixo	Sim	Nao	Nao						Entre 26 e 32 anos	Masculino	Portugal Continental	Lisboa	Alenquer	Duas	Nenhuma	12º ano ou equivalente	1101-1500€	Nao	Comercio (grosso/retalho)		Sim	J	1	6	J	50486618		Unknown
2020-03-13 16:15:55	2020-03-13 16:20:11	Sim	Nada/automedicacao		Nao	Muito frequentemente	Internet - mostores de busca (google, ..)		Elevado	Elevado	Nao	Sim	Sim	101€-300€	Marco	2	Online		Entre 26 e 32 anos	Masculino	Portugal Continental	Lisboa	Lisboa	Duas	Nenhuma	Ensino superior - Mestrado	Prefiro nao responder	Nao	Gestao		Sim	P	0	1	B	12110288		Unknown
2020-03-13 16:16:24	2020-03-13 16:20:14	Nao			Nao	Muito frequentemente	Televisao,Internet - sites de noticias		Muito elevado	Muito elevado	Nao	Sim	Nao						Entre 33 e 45 anos	Feminino	Portugal Continental	Lisboa	Lisboa	Cinco	Nenhuma	Ensino superior - Licenciatura	2001-5000€	Nao	Outro	Servicos	Sim	C	2	9	M	23238329		Unknown
2020-03-13 16:16:53	2020-03-13 16:20:54	Sim	Nada/automedicacao		Nao	Muito frequentemente	Televisao,Internet - mostores de busca (google, ..),Internet - sites de noticias		Muito elevado	Elevado	Nao	Sim	Nao						Entre 26 e 32 anos	Feminino	Portugal Continental	Lisboa	Alenquer	Quatro	Nenhuma	Ensino superior - Licenciatura	1501-2000€	Sim	Informatica		Sim	E	0	9	L	45873797		Unknown
2020-03-13 16:16:52	2020-03-13 16:21:10	Nao			Nao	Frequentemente	Televisao		Elevado	Elevado	Nao	Sim	Sim	0-50€	Marco	19	Estabelecimento comercial - Hipermercado	Veiculo proprio	Entre 19 a 25 anos	Feminino	Portugal Continental	Leiria	Leiria	Cinco	Duas	Ensino superior - Licenciatura	0-1100€	Nao	Educacao		Nao					88171565
2020-03-13 16:17:15	2020-03-13 16:21:33	Nao			Nao	Frequentemente	Televisao,Internet - sites de noticias,Redes sociais - Facebook		Elevado	Muito elevado	Nao	Sim	Sim	101€-300€	Marco	7	Estabelecimento comercial - Hipermercado	Veiculo proprio	Entre 33 e 45 anos	Masculino	Portugal Continental	Setubal	Sesimbra	Quatro	Nenhuma	Ensino superior - Mestrado	2001-5000€	Nao	Actividades financeiras e de seguros		Sim	M	0	2	L	74166130		Unknown
2020-03-13 16:16:26	2020-03-13 16:22:02	Nao			Nao	Muito frequentemente	Televisao,Internet - sites de noticias		Muito elevado	Moderado	Nao	Sim	Sim	0-50€	Marco	10	Estabelecimento comercial - Hipermercado	Veiculo proprio	Entre 33 e 45 anos	Feminino	Portugal Continental	Lisboa	Lisboa	Duas	Apenas eu / uma	Ensino superior - Mestrado	1501-2000€	Nao	Comercio (grosso/retalho)		Sim	L	0	7	M	22866580		Unknown
2020-03-13 16:15:22	2020-03-13 16:22:22	Nao			Nao	Muito frequentemente	Televisao,Redes sociais - Outro		Elevado	Muito elevado	Nao	Nao	Sim	51€-100€	Marco	11	Estabelecimento comercial - Hipermercado	Veiculo proprio	Entre 65 e 79 anos	Feminino	Portugal Continental	Braga	Braga	Quatro	Duas	Ensino superior - Licenciatura	2001-5000€	Nao	Nao trabalho - Reformado		Sim	M	2	8	M	96522861		Unknown
2020-03-13 16:16:04	2020-03-13 16:22:23	Nao			Sim	Muito frequentemente	Internet - site do SNS e/ou da Direcao Geral da Saude,Internet - sites de noticias,Redes sociais - Facebook		Muito elevado	Muito elevado	Nao	Sim	Sim	0-50€	Fevereiro	25	Estabelecimento comercial - Supermercado	Veiculo proprio	Entre 33 e 45 anos	Feminino	Portugal Continental	Setubal	Almada	Quatro	Nenhuma	Ensino superior - Mestrado	2001-5000€	Sim	Saude		Sim	M	1	11	M	68408191		Unknown
2020-03-13 16:17:19	2020-03-13 16:22:42	Nao			Nao	Muito frequentemente	Televisao,Radio,Internet - sites de noticias		Moderado	Moderado	Nao	Sim	Nao						Entre 46 e 64 anos	Masculino	Portugal Continental	Santarem	Santarem	Duas	Nenhuma	Ensino superior - Mestrado	1501-2000€	Nao	Gestao		Sim	m	um	m	m	37941778		Unknown
2020-03-13 16:18:32	2020-03-13 16:23:13	Sim	Nada/automedicacao		Nao	Frequentemente	Televisao,Internet - site do SNS e/ou da Direcao Geral da Saude,Redes sociais - WhatsApp		Muito elevado	Muito elevado	Nao	Nao	Sim	0-50€	Marco	8	Estabelecimento comercial - Mercearia	Veiculo proprio	Entre 33 e 45 anos	Masculino	Portugal Continental	Vila Real	Chaves	Quatro	Nenhuma	Ensino superior - Licenciatura	2001-5000€	Nao	Alojamento e actividades de turismo		Sim	M	1	M	H	68497302		Unknown
2020-03-13 16:19:20	2020-03-13 16:23:16	Nao			Nao	Frequentemente	Televisao,Internet - site do SNS e/ou da Direcao Geral da Saude,Internet - sites de noticias		Elevado	Muito elevado	Nao	Sim	Nao						Entre 26 e 32 anos	Masculino	Portugal Continental	Coimbra	Coimbra	Apenas eu	Nenhuma	Ensino superior - Licenciatura	1101-1500€	Nao	Outro	Administracao Publica	Sim	M	0	7	D	97512227		Unknown
2020-03-13 16:15:00	2020-03-13 16:23:36	Nao			Nao	Frequentemente	Televisao,Internet - sites de noticias		Moderado	Elevado	Nao	Nao	Sim	51€-100€	Marco	11	Estabelecimento comercial - Hipermercado	Veiculo proprio	Entre 46 e 64 anos	Feminino	Portugal Continental	Santarem	Abrantes	Duas	Nenhuma	Ensino superior - Licenciatura	2001-5000€	Nao	Comercio (grosso/retalho)		Sim	V	2	5	B	62172533		Unknown
2020-03-13 16:17:47	2020-03-13 16:23:48	Nao			Nao	Muito frequentemente	Televisao,Internet - sites de noticias,Redes sociais - WhatsApp		Muito elevado	Muito elevado	Nao	Nao	Sim	101€-300€	Marco	11	Estabelecimento comercial - Supermercado	A pe	Entre 65 e 79 anos	Masculino	Portugal Continental	Lisboa	Lisboa	Duas	Apenas eu / uma	Ensino superior - Mestrado	Prefiro nao responder	Sim	Nao trabalho - Reformado		Nao					60300712
2020-03-13 16:20:30	2020-03-13 16:24:00	Nao			Nao	Muito frequentemente	Televisao,Internet - site do SNS e/ou da Direcao Geral da Saude		Muito elevado	Elevado	Nao	Sim	Nao						Entre 26 e 32 anos	Feminino	Portugal Continental	Lisboa	Oeiras	Apenas eu	Nenhuma	Ensino superior - Mestrado	0-1100€	Nao	Comercio (grosso/retalho)		Sim	A	1	4	C	2338907		Unknown
2020-03-13 16:20:39	2020-03-13 16:24:06	Nao			Nao	Muito frequentemente	Internet - mostores de busca (google, ..),Internet - sites de noticias		Muito elevado	Elevado	Nao	Sim	Sim	51€-100€	Marco	9	Estabelecimento comercial - Hipermercado	Veiculo proprio	Entre 26 e 32 anos	Feminino	Portugal Continental	Lisboa	Amadora	Duas	Nenhuma	Ensino superior - Licenciatura	2001-5000€	Nao	Actividades financeiras e de seguros		Sim	L	0	9	F	58685564		Unknown
2020-03-13 16:21:42	2020-03-13 16:24:13	Sim	Nada/automedicacao		Nao	Ocasionalmente	Televisao,Radio,Internet - mostores de busca (google, ..)		Moderado	Moderado	Nao	Nao	Nao						Entre 26 e 32 anos	Masculino	Portugal Continental	Santarem	Coruche	Tres	Nenhuma	9º ano ou equivalente	1101-1500€	Sim	Saude		Sim	E	1	9	P	2418879		Unknown
2020-03-13 16:20:28	2020-03-13 16:24:26	Nao			Nao	Muito frequentemente	Jornais,Internet - site do SNS e/ou da Direcao Geral da Saude		Elevado	Muito elevado	Nao	Nao	Nao						Entre 26 e 32 anos	Feminino	Portugal Continental	Lisboa	Amadora	Quatro	Nenhuma	Ensino superior - Licenciatura	2001-5000€	Sim	Saude		Sim	A	0	11	S	47376141		Unknown
2020-03-13 16:21:14	2020-03-13 16:24:58	Nao			Sim	Frequentemente	Internet - site do SNS e/ou da Direcao Geral da Saude,Redes sociais - Facebook,Redes sociais - WhatsApp		Muito elevado	Muito elevado	Sim	Sim	Nao						Entre 33 e 45 anos	Feminino	Portugal Continental	Lisboa	Cascais	Tres	Nenhuma	Ensino superior - Licenciatura	2001-5000€	Sim	Saude		Sim	E	1	9	D	26011927		Unknown
2020-03-13 16:21:22	2020-03-13 16:25:13	Sim	Nada/automedicacao		Nao	Muito frequentemente	Televisao,Internet - site do SNS e/ou da Direcao Geral da Saude,Redes sociais - Facebook		Muito elevado	Muito elevado	Nao	Nao	Nao						Entre 26 e 32 anos	Feminino	Portugal Continental	Lisboa	Lisboa	Quatro	Nenhuma	Ensino superior - Licenciatura	0-1100€	Sim	Saude		Sim	M	Do	4	S	11695405		Unknown
2020-03-13 16:21:32	2020-03-13 16:25:24	Nao			Nao	Muito frequentemente	Televisao,Jornais,Internet - site do SNS e/ou da Direcao Geral da Saude		Moderado	Elevado	Nao	Nao	Nao						Entre 19 a 25 anos	Feminino	Portugal Continental	Coimbra	Coimbra	Quatro	Nenhuma	Ensino superior - Licenciatura	2001-5000€	Sim	Saude		Sim	F	1	8	I	22792022		Unknown
2020-03-13 16:20:28	2020-03-13 16:25:30	Sim	Dirigi-me a uma farmacia		Nao	Muito frequentemente	Televisao,Radio,Internet - sites de noticias		Elevado	Moderado	Nao	Nao	Sim	0-50€	Marco	6	Estabelecimento comercial - Hipermercado	Veiculo proprio	Entre 26 e 32 anos	Feminino	Portugal Continental	Lisboa	Torres Vedras	Duas	Nenhuma	Ensino superior - Mestrado	1501-2000€	Nao	Comercio (grosso/retalho)		Sim	T	1	9	M	57604655		Unknown
2020-03-13 16:22:19	2020-03-13 16:25:37	Nao			Nao	Muito frequentemente	Televisao		Muito elevado	Muito elevado	Nao	Sim	Nao						Entre 33 e 45 anos	Masculino	Portugal Continental	Leiria	Leiria	Apenas eu	Nenhuma	Ensino superior - Licenciatura	1501-2000€	Sim	Actividades financeiras e de seguros		Sim	M	1	4	P	3281258		Unknown
2020-03-13 16:22:27	2020-03-13 16:25:38	Nao			Nao	Frequentemente	Televisao,Internet - site do SNS e/ou da Direcao Geral da Saude,Internet - sites de noticias		Moderado	Elevado	Nao	Sim	Nao						Entre 33 e 45 anos	Masculino	Portugal Continental	Portalegre	Portalegre	Quatro	Nenhuma	Ensino superior - Licenciatura	2001-5000€	Nao	Saude		Sim	M	1	12	M	88945942		Unknown
2020-03-13 16:21:11	2020-03-13 16:26:22	Nao			Nao	Muito frequentemente	Televisao,Radio,Internet - site do SNS e/ou da Direcao Geral da Saude		Elevado	Elevado	Nao	Sim	Nao						Entre 46 e 64 anos	Feminino	Portugal Continental	Setubal	Setubal	Quatro	Nenhuma	Ensino superior - Licenciatura	1101-1500€	Nao	Comercio (grosso/retalho)		Sim	T	1	3	I	42729673		Unknown
2020-03-13 16:19:46	2020-03-13 16:26:36	Nao			Nao	Muito frequentemente	Televisao,Radio,Internet - site do SNS e/ou da Direcao Geral da Saude		Muito elevado	Muito elevado	Sim	Sim	Nao						Entre 33 e 45 anos	Masculino	Portugal Continental	Braga	Braga	Apenas eu	Nenhuma	Ensino superior - Licenciatura	1101-1500€	Nao	Gestao		Sim	M	1	3	G	41593080		Unknown
2020-03-13 16:22:43	2020-03-13 16:27:22	Nao			Nao	Muito frequentemente	Televisao		Muito elevado	Muito elevado	Nao	Sim	Nao						Entre 33 e 45 anos	Feminino	Portugal Continental	Lisboa	Amadora	Tres	Nenhuma	Ensino superior - Mestrado	2001-5000€	Sim	Saude		Sim	P	0	5	R	73119159		Unknown
2020-03-13 16:21:45	2020-03-13 16:27:36	Nao			Nao	Muito frequentemente	Televisao,Redes sociais - Facebook,Redes sociais - WhatsApp		Muito elevado	Muito elevado	Nao	Sim	Sim	51€-100€	Marco	11	Estabelecimento comercial - Supermercado	A pe	Entre 46 e 64 anos	Feminino	Portugal Continental	Lisboa	Lisboa	Duas	Nenhuma	Ensino superior - Licenciatura	0-1100€	Nao	Outro		Sim	N	1	6	C	36265937		Unknown
2020-03-13 16:23:44	2020-03-13 16:27:46	Nao			Nao	Muito frequentemente	Televisao,Radio,Internet - site do SNS e/ou da Direcao Geral da Saude		Moderado	Moderado	Nao	Sim	Nao						Entre 46 e 64 anos	Feminino	Portugal Continental	Santarem	Santarem	Tres	Nenhuma	Ensino superior - Doutoramento	1101-1500€	Nao	Outro	Associacoes de doentes	Sim	C	2	12	D	95344080		Unknown
2020-03-13 16:23:45	2020-03-13 16:27:53	Nao			Sim	Frequentemente	Televisao,Radio		Elevado	Elevado	Nao	Prefiro nao responder	Sim	51€-100€	Fevereiro	15	Estabelecimento comercial - Supermercado	Veiculo proprio	Entre 33 e 45 anos	Feminino	Portugal Continental	Lisboa	Loures	Cinco	Nenhuma	Ensino superior - Mestrado	5001€ +	Sim	Nao trabalho - Desempregado		Sim	M	0	11	D	37473062		Unknown
2020-03-13 16:22:43	2020-03-13 16:28:07	Sim	Nada/automedicacao		Nao	Muito frequentemente	Televisao,Internet - site do SNS e/ou da Direcao Geral da Saude,Redes sociais - Facebook		Elevado	Muito elevado	Nao	Sim	Sim	301€-500€	Fevereiro	29	Estabelecimento comercial - Hipermercado	Veiculo proprio	Entre 26 e 32 anos	Feminino	Portugal Continental	Porto	Valongo	Tres	Nenhuma	Ensino superior - Mestrado	2001-5000€	Sim	Saude		Sim	M	5	12	G	56020247		Unknown
2020-03-13 16:23:56	2020-03-13 16:28:34	Nao			Nao	Muito frequentemente	Televisao,Redes sociais - Outro		Muito elevado	Muito elevado	Nao	Sim	Nao						Entre 46 e 64 anos	Feminino	Portugal Continental	Lisboa	Lisboa	Tres	Nenhuma	Ensino superior - Licenciatura	1501-2000€	Nao	Comercio (grosso/retalho)		Nao					52696611
2020-03-13 16:24:13	2020-03-13 16:28:58	Nao			Nao	Muito frequentemente	Televisao,Internet - mostores de busca (google, ..),Internet - sites de noticias		Elevado	Moderado	Nao	Sim	Sim	0-50€	Marco	11	Estabelecimento comercial - Supermercado	A pe	Entre 19 a 25 anos	Masculino	Portugal Continental	Lisboa	Lisboa	Tres	Nenhuma	Ensino superior - Licenciatura	0-1100€	Sim	Nao trabalho - Estudante		Sim	N	0	4	A	31127724		Unknown
2020-03-13 16:26:10	2020-03-13 16:29:35	Nao			Nao	Muito frequentemente	Televisao,Internet - site do SNS e/ou da Direcao Geral da Saude		Muito elevado	Elevado	Nao	Nao	Nao						Entre 33 e 45 anos	Feminino	Portugal Continental	Lisboa	Oeiras	Quatro	Nenhuma	Ensino superior - Licenciatura	1101-1500€	Sim	Saude		Sim	E	0	7	F	31497589		Unknown
2020-03-13 16:25:32	2020-03-13 16:29:51	Nao			Nao	Muito frequentemente	Televisao,Internet - site do SNS e/ou da Direcao Geral da Saude,Internet - sites de noticias		Elevado	Elevado	Nao	Sim	Nao						Entre 33 e 45 anos	Feminino	Portugal Continental	Porto	Pacos de Ferreira	Tres	Apenas eu / uma	Ensino superior - Licenciatura	Prefiro nao responder	Sim	Saude		Sim	M	0	5	R	72398994		Unknown
2020-03-13 16:26:18	2020-03-13 16:29:52	Sim	Nada/automedicacao		Nao	Muito frequentemente	Televisao,Jornais,Internet - site do SNS e/ou da Direcao Geral da Saude		Elevado	Elevado	Nao	Sim	Nao						Entre 26 e 32 anos	Feminino	Portugal Continental	Lisboa	Lisboa	Duas	Nenhuma	Ensino superior - Mestrado	1101-1500€	Nao	Gestao		Sim	S	0	4	T	22937286		Unknown
2020-03-13 16:25:28	2020-03-13 16:31:26	Nao			Nao	Muito frequentemente	Televisao,Internet - sites de noticias,Redes sociais - Facebook		Muito elevado	Baixo	Nao	Sim	Sim	0-50€	Marco	11	Estabelecimento comercial - Supermercado	Veiculo proprio	Entre 46 e 64 anos	Feminino	Portugal Continental	Beja	Serpa	Duas	Nenhuma	Ensino superior - Licenciatura	1501-2000€	Nao	Educacao		Sim	B	0	3	I	5946204		Unknown
2020-03-13 16:25:55	2020-03-13 16:31:53	Nao			Nao	Muito frequentemente	Televisao,Radio		Elevado	Muito elevado	Nao	Nao	Sim	0-50€	Marco	11	Estabelecimento comercial - Hipermercado	Veiculo proprio	Entre 33 e 45 anos	Feminino	Portugal Continental	Setubal	Setubal	Tres	Duas	Ensino superior - Licenciatura	1101-1500€	Sim	Saude		Sim	M	0	8	M	85454516		Unknown
2020-03-13 16:27:30	2020-03-13 16:32:13	Nao			Nao	Muito frequentemente	Televisao,Internet - sites de noticias,Redes sociais - Facebook		Muito elevado	Muito elevado	Nao	Nao	Sim	0-50€	Fevereiro	28	Estabelecimento comercial - Supermercado	Veiculo proprio	Entre 33 e 45 anos	Feminino	Portugal Continental	Porto	Vila Nova de Gaia	Duas	Nenhuma	Ensino superior - Licenciatura	1501-2000€	Nao	Gestao		Sim	A	0	5	P	87200670		Unknown
2020-03-13 16:25:00	2020-03-13 16:32:19	Nao			Nao	Muito frequentemente	Televisao,Internet - site do SNS e/ou da Direcao Geral da Saude,Redes sociais - Facebook		Moderado	Muito elevado	Nao	Sim	Sim	101€-300€	Marco	4	Estabelecimento comercial - Hipermercado	Veiculo proprio	Entre 46 e 64 anos	Masculino	Portugal Continental	Lisboa	Lisboa	Quatro	Nenhuma	Ensino superior - Licenciatura	5001€ +	Nao	Transporte e armazenagem		Sim	M	4	9	F	95818617		Unknown
2020-03-13 16:30:23	2020-03-13 16:34:04	Sim	Nada/automedicacao,Outro	Tosse alergica	Nao	Muito frequentemente	Internet - site do SNS e/ou da Direcao Geral da Saude,Internet - sites de noticias		Elevado	Elevado	Nao	Sim	Nao						Entre 33 e 45 anos	Feminino	Portugal Continental	Lisboa	Lisboa	Duas	Nenhuma	Ensino superior - Licenciatura	2001-5000€	Nao	Saude		Sim	M	2	7	B	63811838		Unknown
2020-03-13 16:29:55	2020-03-13 16:34:10	Nao			Sim	Muito frequentemente	Televisao		Elevado	Elevado	Nao	Nao	Nao						Entre 33 e 45 anos	Feminino	Portugal Continental	Lisboa	Odivelas	Tres	Nenhuma	Ensino superior - Licenciatura	Prefiro nao responder	Sim	Saude		Sim	M	2	9	M	4605427		Unknown
2020-03-13 16:30:01	2020-03-13 16:34:20	Nao			Sim	Muito frequentemente	Internet - mostores de busca (google, ..),Internet - site do SNS e/ou da Direcao Geral da Saude,Internet - sites de noticias		Muito elevado	Moderado	Sim	Nao	Nao						Entre 33 e 45 anos	Feminino	Portugal Continental	Lisboa	Sintra	Tres	Nenhuma	Ensino superior - Mestrado	1101-1500€	Sim	Saude		Sim	M	2	9	D	89786361		Unknown
2020-03-13 16:30:21	2020-03-13 16:34:26	Nao			Nao	Muito frequentemente	Jornais,Radio		Elevado	Elevado	Nao	Sim	Sim	51€-100€	Fevereiro	26	Estabelecimento comercial - Hipermercado	Veiculo proprio	Entre 26 e 32 anos	Feminino	Portugal Continental	Lisboa	Lisboa	Duas	Nenhuma	Ensino superior - Mestrado	0-1100€	Nao	Gestao		Sim	M	0	3	A	64580511		Unknown
2020-03-13 16:28:41	2020-03-13 16:34:27	Nao			Nao	Frequentemente	Internet - sites de noticias		Elevado	Elevado	Nao	Sim	Nao						Entre 33 e 45 anos	Feminino	Portugal Continental	Lisboa	Oeiras	Tres	Nenhuma	Ensino superior - Licenciatura	1501-2000€	Nao	Alojamento e actividades de turismo		Sim	M	2	5	D	17028603		Unknown
2020-03-13 16:30:28	2020-03-13 16:34:39	Nao			Nao	Frequentemente	Internet - site do SNS e/ou da Direcao Geral da Saude		Muito elevado	Elevado	Sim	Nao	Sim	101€-300€	Marco	11	Estabelecimento comercial - Supermercado	Veiculo proprio	Entre 33 e 45 anos	Feminino	Portugal Continental	Lisboa	Loures	Quatro	Nenhuma	Ensino superior - Licenciatura	0-1100€	Sim	Saude		Sim	A	0	8	R	71375248		Unknown
2020-03-13 16:28:37	2020-03-13 16:34:42	Sim	Dirigi-me a uma farmacia		Nao	Muito frequentemente	Televisao		Moderado	Elevado	Nao	Sim	Nao						Entre 33 e 45 anos	Feminino	Portugal Continental	Lisboa	Oeiras	Duas	Nenhuma	12º ano ou equivalente	1501-2000€	Nao	Saude		Sim	M	0	3	C	39788450		Unknown
2020-03-13 16:29:25	2020-03-13 16:34:51	Nao			Nao	Muito frequentemente	Televisao,Redes sociais - Facebook,Redes sociais - WhatsApp		Elevado	Elevado	Nao	Nao	Nao						Entre 26 e 32 anos	Masculino	Portugal Continental	Lisboa	Alenquer	Cinco	Duas	12º ano ou equivalente	1501-2000€	Nao	Comercio (grosso/retalho)		Sim	M	0	7	M	57474583		Unknown
2020-03-13 16:31:36	2020-03-13 16:36:05	Nao			Nao	Muito frequentemente	Internet - site do SNS e/ou da Direcao Geral da Saude,Redes sociais - Twitter,Outro		Muito elevado	Elevado	Nao	Nao	Sim	51€-100€	Fevereiro	29	Estabelecimento comercial - Hipermercado	Veiculo proprio	Entre 26 e 32 anos	Masculino	Portugal Continental	Setubal	Almada	Duas	Apenas eu / uma	Ensino superior - Mestrado	2001-5000€	Sim	Saude		Sim	C	0	11	G	36360404		Unknown
2020-03-13 16:30:46	2020-03-13 16:37:17	Nao			Nao	Muito frequentemente	Internet - sites de noticias,Redes sociais - WhatsApp		Muito elevado	Muito elevado	Nao	Sim	Nao						Entre 33 e 45 anos	Feminino	Portugal Continental	Lisboa	Mafra	Cinco	Apenas eu / uma	Ensino superior - Licenciatura	1101-1500€	Nao	Comercio (grosso/retalho)		Sim	M	0	5	D	57602103		Unknown
2020-03-13 16:30:25	2020-03-13 16:37:24	Nao			Nao	Muito frequentemente	Televisao,Internet - site do SNS e/ou da Direcao Geral da Saude,Internet - sites de noticias		Elevado	Elevado	Nao	Sim	Sim	101€-300€	Marco	9	Estabelecimento comercial - Hipermercado	Veiculo proprio	Entre 33 e 45 anos	Feminino	Portugal Continental	Lisboa	Sintra	Duas	Nenhuma	Ensino superior - Licenciatura	2001-5000€	Nao	Investigacao		Sim	M	0	4	A	97987653		Unknown
2020-03-13 16:31:20	2020-03-13 16:37:27	Nao			Nao	Frequentemente	Televisao,Internet - site do SNS e/ou da Direcao Geral da Saude,Internet - sites de noticias		Elevado	Elevado	Nao	Sim	Nao						Entre 46 e 64 anos	Feminino	Portugal Continental	Lisboa	Oeiras	Quatro	Nenhuma	Ensino superior - Mestrado	2001-5000€	Nao	Educacao		Sim	M	1	11	C	84106827		Unknown
2020-03-13 16:34:12	2020-03-13 16:37:37	Sim	Liguei para a linha SNS24,Dirigi-me a um hospital privado,Dirigi-me a um hospital publico,Dirigi-me a uma clinica privada,Dirigi-me a uma farmacia		Nao	Muito frequentemente	Internet - mostores de busca (google, ..),Internet - site do SNS e/ou da Direcao Geral da Saude,Internet - sites de noticias		Muito elevado	Muito elevado	Sim	Sim	Nao						Entre 19 a 25 anos	Masculino	Portugal Continental	Lisboa	Lisboa	Tres	Nenhuma	12º ano ou equivalente	0-1100€	Nao	Nao trabalho - Estudante		Sim	S	1	2	H	87774784		Unknown
2020-03-13 16:33:02	2020-03-13 16:38:09	Nao			Nao	Muito frequentemente	Televisao,Jornais,Internet - site do SNS e/ou da Direcao Geral da Saude		Muito elevado	Moderado	Nao	Sim	Nao						Entre 46 e 64 anos	Feminino	Portugal Continental	Lisboa	Oeiras	Duas	Nenhuma	Ensino superior - Mestrado	1101-1500€	Nao	Investigacao		Sim	C	2	3	F	1024609		Unknown
2020-03-13 16:33:58	2020-03-13 16:39:05	Nao			Nao	Frequentemente	Televisao,Internet - sites de noticias,Redes sociais - Twitter		Moderado	Elevado	Nao	Nao	Nao						Entre 33 e 45 anos	Masculino	Portugal Continental	Lisboa	Amadora	Tres	Nenhuma	Ensino superior - Mestrado	2001-5000€	Sim	Saude		Sim	O	1	10	R	54576179		Unknown
2020-03-13 16:35:01	2020-03-13 16:39:20	Nao			Nao	Muito frequentemente	Internet - sites de noticias		Muito elevado	Muito elevado	Nao	Nao	Nao						Entre 26 e 32 anos	Feminino	Portugal Continental	Setubal	Almada	Duas	Nenhuma	Ensino superior - Licenciatura	2001-5000€	Nao	Outro	Direito	Sim	M	0	6	A	5913547		Unknown
2020-03-13 16:35:28	2020-03-13 16:39:34	Nao			Nao	Frequentemente	Internet - sites de noticias		Muito elevado	Muito elevado	Nao	Nao	Nao						Entre 33 e 45 anos	Feminino	Portugal Continental	Santarem	Santarem	Quatro	Nenhuma	Ensino superior - Mestrado	1101-1500€	Nao	Actividades de Apoio Social		Nao					76961949
2020-03-13 16:34:02	2020-03-13 16:39:39	Nao			Nao	Muito frequentemente	Televisao,Internet - site do SNS e/ou da Direcao Geral da Saude		Elevado	Elevado	Nao	Sim	Nao						Entre 46 e 64 anos	Feminino	Portugal Continental	Lisboa	Torres Vedras	Quatro	Nenhuma	9º ano ou equivalente	0-1100€	Nao	Educacao		Sim	M	0	8	A	52673632		Unknown
2020-03-13 16:36:14	2020-03-13 16:39:59	Nao			Nao	Muito frequentemente	Televisao,Internet - sites de noticias,Redes sociais - Facebook		Muito elevado	Muito elevado	Nao	Nao	Nao						Entre 33 e 45 anos	Masculino	Portugal Continental	Porto	Porto	Quatro	Nenhuma	Ensino superior - Mestrado	2001-5000€	Nao	Outro	Cultura	Sim	M	1	12	P	29250590		Unknown
2020-03-13 16:33:17	2020-03-13 16:40:18	Nao			Nao	Muito frequentemente	Televisao,Internet - sites de noticias,Redes sociais - Facebook		Elevado	Elevado	Nao	Sim	Nao						Entre 46 e 64 anos	Feminino	Regiao Autonoma dos Acores	Terceira	Angra do Heroismo	Tres	Nenhuma	Ensino superior - Mestrado	1501-2000€	Nao	Educacao		Sim	a	0	8	i	92109866		Unknown
2020-03-13 16:33:33	2020-03-13 16:40:19	Nao			Nao	Muito frequentemente	Televisao,Internet - site do SNS e/ou da Direcao Geral da Saude,Redes sociais - Facebook		Moderado	Elevado	Nao	Nao	Nao						Entre 65 e 79 anos	Feminino	Portugal Continental	Lisboa	Lisboa	Apenas eu	Apenas eu / uma	12º ano ou equivalente	1101-1500€	Nao	Nao trabalho - Reformado		Sim	G	1	2	A	13224932		Unknown
2020-03-13 16:33:54	2020-03-13 16:40:31	Nao			Sim	Muito frequentemente	Internet - mostores de busca (google, ..),Outro		Moderado	Muito elevado	Nao	Sim	Sim	301€-500€	Fevereiro	26	Online		Entre 46 e 64 anos	Feminino	Portugal Continental	Lisboa	Lisboa	Quatro	Nenhuma	Ensino superior - Licenciatura	5001€ +	Sim	Gestao		Sim	M	0	11	M	6243700		Unknown
2020-03-13 16:35:28	2020-03-13 16:40:34	Nao			Nao	Muito frequentemente	Televisao,Internet - sites de noticias,Redes sociais - Facebook		Moderado	Moderado	Nao	Sim	Sim	0-50€	Marco	10	Estabelecimento comercial - Hipermercado	Veiculo proprio	Entre 19 a 25 anos	Feminino	Portugal Continental	Lisboa	Sintra	Quatro	Nenhuma	Ensino superior - Licenciatura	Prefiro nao responder	Nao	Nao trabalho - Estudante		Sim	M	1	11	O	54468924		Unknown
2020-03-13 16:37:08	2020-03-13 16:40:57	Nao			Nao	Frequentemente	Televisao,Redes sociais - Facebook		Elevado	Muito elevado	Sim	Sim	Sim	101€-300€	Marco	10	Estabelecimento comercial - Supermercado	A pe	Entre 26 e 32 anos	Masculino	Portugal Continental	Lisboa	Lisboa	Duas	Nenhuma	Ensino superior - Mestrado	2001-5000€	Nao	Gestao		Sim	L	0	12	F	23359096		Unknown
2020-03-13 16:38:23	2020-03-13 16:41:38	Nao			Nao	Frequentemente	Televisao		Elevado	Muito elevado	Nao	Nao	Nao						Entre 46 e 64 anos	Masculino	Portugal Continental	Santarem	Abrantes	Duas	Nenhuma	Ensino superior - Mestrado	2001-5000€	Nao	Actividades Imobiliarias		Nao					55637341
2020-03-13 16:37:13	2020-03-13 16:41:56	Nao			Nao	Frequentemente	Televisao,Internet - site do SNS e/ou da Direcao Geral da Saude,Internet - sites de noticias		Elevado	Elevado	Nao	Sim	Nao						Entre 46 e 64 anos	Feminino	Portugal Continental	Lisboa	Lisboa	Tres	Nenhuma	Ensino superior - Licenciatura	Prefiro nao responder	Nao	Educacao		Sim	M	0	5	A	67388752		Unknown
2020-03-13 16:37:47	2020-03-13 16:41:56	Nao			Nao	Frequentemente	Televisao,Jornais		Elevado	Elevado	Nao	Sim	Nao						Entre 46 e 64 anos	Feminino	Portugal Continental	Lisboa	Lisboa	Mais do que cinco	Nenhuma	Ensino superior - Licenciatura	2001-5000€	Sim	Comercio (grosso/retalho)		Sim	M	1	5	C	56454687		Unknown
2020-03-13 16:38:20	2020-03-13 16:42:30	Nao			Nao	Muito frequentemente	Televisao,Internet - site do SNS e/ou da Direcao Geral da Saude,Internet - sites de noticias		Elevado	Elevado	Sim	Sim	Nao						Entre 19 a 25 anos	Masculino	Portugal Continental	Lisboa	Arruda dos Vinhos	Cinco	Apenas eu / uma	Ensino superior - Licenciatura	5001€ +	Nao	Economia		Sim	A	1	7	O	16011615		Unknown
2020-03-13 16:29:26	2020-03-13 16:43:20	Nao			Nao	Frequentemente	Televisao,Internet - sites de noticias,Redes sociais - WhatsApp		Elevado	Moderado	Nao	Nao	Sim	51€-100€	Marco	10	Estabelecimento comercial - Supermercado	A pe	Entre 46 e 64 anos	Feminino	Portugal Continental	Lisboa	Torres Vedras	Apenas eu	Nenhuma	11º ano ou equivalente	0-1100€	Nao	Educacao		Sim	E	2	5	T	98033663		Unknown
2020-03-13 16:37:53	2020-03-13 16:43:55	Nao			Nao	Muito frequentemente	Internet - site do SNS e/ou da Direcao Geral da Saude,Redes sociais - Facebook,Redes sociais - Twitter		Muito elevado	Muito elevado	Nao	Sim	Sim	101€-300€	Marco	12	Estabelecimento comercial - Supermercado	Veiculo proprio	Entre 33 e 45 anos	Feminino	Portugal Continental	Leiria	Marinha Grande	Quatro	Nenhuma	Ensino superior - Licenciatura	2001-5000€	Nao	Industria		Sim	G	0	8	A	28545348		Unknown
2020-03-13 16:38:55	2020-03-13 16:45:43	Sim	Dirigi-me a uma clinica privada		Nao	Frequentemente	Internet - mostores de busca (google, ..),Internet - sites de noticias		Elevado	Moderado	Nao	Sim	Sim	0-50€	Marco	10	Estabelecimento comercial - Supermercado	Veiculo proprio	Menos de 18 anos	Masculino	Portugal Continental	Porto	Matosinhos	Quatro	Nenhuma	10º ano ou equivalente	Prefiro nao responder	Nao	Educacao		Sim	I	0	6	S	62719427		Unknown
2020-03-13 16:41:26	2020-03-13 16:46:03	Sim	Nada/automedicacao		Nao	Muito frequentemente	Internet - site do SNS e/ou da Direcao Geral da Saude,Internet - sites de noticias,Redes sociais - Facebook		Muito elevado	Muito elevado	Nao	Sim	Nao						Entre 46 e 64 anos	Feminino	Portugal Continental	Lisboa	Lisboa	Tres	Nenhuma	Ensino superior - Licenciatura	2001-5000€	Sim	Gestao		Sim	A	1	7	R	73250244		Unknown
2020-03-13 16:42:13	2020-03-13 16:46:25	Sim	Nada/automedicacao		Nao	Frequentemente	Internet - site do SNS e/ou da Direcao Geral da Saude,Internet - sites de noticias		Moderado	Elevado	Nao	Sim	Sim	51€-100€	Fevereiro	29	Online		Entre 26 e 32 anos	Feminino	Portugal Continental	Lisboa	Lisboa	Tres	Nenhuma	Ensino superior - Mestrado	2001-5000€	Nao	Gestao		Sim	C	0	1	A	84587592		Unknown
2020-03-13 16:40:42	2020-03-13 16:46:30	Nao			Sim	Muito frequentemente	Televisao,Internet - site do SNS e/ou da Direcao Geral da Saude,Internet - sites de noticias		Muito elevado	Muito elevado	Nao	Sim	Sim	51€-100€	Marco	5	Online		Entre 33 e 45 anos	Feminino	Portugal Continental	Lisboa	Sintra	Cinco	Nenhuma	Ensino superior - Doutoramento	2001-5000€	Sim	Investigacao		Sim	D	0	4	F	67812305		Unknown
2020-03-13 16:40:39	2020-03-13 16:46:38	Nao			Nao	Muito frequentemente	Televisao,Redes sociais - Facebook,Redes sociais - WhatsApp		Elevado	Elevado	Nao	Nao	Nao						Entre 46 e 64 anos	Feminino	Portugal Continental	Lisboa	Oeiras	Duas	Nenhuma	Ensino superior - Doutoramento	1501-2000€	Nao	Investigacao		Sim	L	1	7	H	12410977		Unknown
2020-03-13 16:40:42	2020-03-13 16:46:51	Nao			Sim	Muito frequentemente	Televisao,Internet - site do SNS e/ou da Direcao Geral da Saude,Internet - sites de noticias		Muito elevado	Muito elevado	Nao	Sim	Nao						Entre 46 e 64 anos	Feminino	Portugal Continental	Lisboa	Oeiras	Cinco	Nenhuma	Ensino superior - Licenciatura	2001-5000€	Sim	Saude		Sim	M	2	1	S	21650497		Unknown
2020-03-13 16:44:57	2020-03-13 16:48:09	Sim	Liguei para a linha SNS24,Nada/automedicacao		Prefiro nao responder	Muito frequentemente	Internet - mostores de busca (google, ..),Internet - site do SNS e/ou da Direcao Geral da Saude,Internet - sites de noticias		Elevado	Elevado	Nao	Sim	Nao						Entre 19 a 25 anos	Masculino	Portugal Continental	Lisboa	Loures	Duas	Nenhuma	Ensino superior - Licenciatura	1501-2000€	Nao	Economia		Nao					12676880
2020-03-13 16:44:53	2020-03-13 16:48:26	Nao			Nao	Frequentemente	Televisao		Elevado	Elevado	Sim	Sim	Nao						Entre 46 e 64 anos	Feminino	Portugal Continental	Lisboa	Odivelas	Duas	Nenhuma	Ensino superior - Licenciatura	1101-1500€	Nao	Actividades de Apoio Social		Sim	M	0	7	E	57641704		Unknown
2020-03-13 16:43:04	2020-03-13 16:48:35	Nao			Nao	Muito frequentemente	Televisao,Internet - sites de noticias,Redes sociais - Outro		Muito elevado	Elevado	Nao	Sim	Sim	101€-300€	Marco	11	Estabelecimento comercial - Hipermercado	Veiculo proprio	Entre 46 e 64 anos	Masculino	Portugal Continental	Lisboa	Lisboa	Quatro	Nenhuma	Ensino superior - Mestrado	5001€ +	Nao	Investigacao		Sim	G	1	10	M	86185908		Unknown
2020-03-13 16:44:19	2020-03-13 16:48:46	Nao			Nao	Muito frequentemente	Internet - site do SNS e/ou da Direcao Geral da Saude,Internet - sites de noticias,Redes sociais - Facebook		Elevado	Elevado	Nao	Sim	Nao						Entre 26 e 32 anos	Feminino	Portugal Continental	Lisboa	Loures	Quatro	Nenhuma	12º ano ou equivalente	0-1100€	Nao	Educacao		Sim	A	1	12	R	82132491		Unknown
2020-03-13 16:41:48	2020-03-13 16:49:23	Nao			Nao	Muito frequentemente	Televisao,Internet - mostores de busca (google, ..),Internet - sites de noticias		Muito elevado	Muito elevado	Nao	Sim	Sim	51€-100€	Fevereiro	27	Estabelecimento comercial - Supermercado	A pe	Entre 26 e 32 anos	Feminino	Portugal Continental	Lisboa	Lisboa	Duas	Nenhuma	Ensino superior - Mestrado	2001-5000€	Nao	Saude		Sim	A	1	1	R	82140686		Unknown
2020-03-13 16:45:31	2020-03-13 16:50:38	Nao			Nao	Muito frequentemente	Redes sociais - Facebook		Muito elevado	Muito elevado	Nao	Sim	Sim	51€-100€	Marco	13	Estabelecimento comercial - Hipermercado	Veiculo proprio	Entre 46 e 64 anos	Masculino	Portugal Continental	Viseu	Tarouca	Quatro	Nenhuma	Ensino superior - Mestrado	2001-5000€	Sim	Gestao		Sim	B	3	11	P	54609643		Unknown
2020-03-13 16:43:45	2020-03-13 16:50:57	Nao			Nao	Ocasionalmente	Televisao,Jornais,Redes sociais - Facebook		Moderado	Baixo	Nao	Sim	Nao						Entre 46 e 64 anos	Masculino	Portugal Continental	Lisboa	Lisboa	Duas	Nenhuma	Ensino superior - Mestrado	5001€ +	Nao	Economia		Sim	M	0	7	Q	53265790		Unknown
2020-03-13 16:47:28	2020-03-13 16:51:27	Nao			Nao	Muito frequentemente	Televisao,Redes sociais - Facebook		Elevado	Moderado	Nao	Sim	Nao						Entre 46 e 64 anos	Masculino	Portugal Continental	Braga	Vila Nova de Famalicao	Mais do que cinco	Nenhuma	Ensino superior - Doutoramento	2001-5000€	Nao	Educacao		Sim	H	3	1	C	14105086		Unknown
2020-03-13 16:46:48	2020-03-13 16:51:31	Nao			Nao	Muito frequentemente	Televisao,Jornais,Internet - sites de noticias		Elevado	Muito elevado	Sim	Sim	Sim	0-50€	Marco	7	Estabelecimento comercial - Hipermercado	Veiculo proprio	Entre 33 e 45 anos	Feminino	Portugal Continental	Setubal	Barreiro	Tres	Nenhuma	Ensino superior - Mestrado	2001-5000€	Sim	Investigacao		Sim	S	1	6	A	23920216		Unknown
2020-03-13 16:49:59	2020-03-13 16:52:31	Nao			Nao	Frequentemente	Internet - sites de noticias		Elevado	Muito elevado	Nao	Sim	Nao						Entre 26 e 32 anos	Masculino	Portugal Continental	Lisboa	Lisboa	Duas	Nenhuma	Ensino superior - Mestrado	2001-5000€	Nao	Actividades Imobiliarias		Sim	M	1	7	M	2698972		Unknown
2020-03-13 16:50:03	2020-03-13 16:53:12	Nao			Nao	Frequentemente	Televisao,Internet - site do SNS e/ou da Direcao Geral da Saude,Internet - sites de noticias		Moderado	Elevado	Nao	Sim	Nao						Entre 26 e 32 anos	Masculino	Portugal Continental	Lisboa	Lisboa	Duas	Nenhuma	Ensino superior - Mestrado	2001-5000€	Nao	Gestao		Sim	M	3	12	G	18794552		Unknown
2020-03-13 16:50:07	2020-03-13 16:53:15	Nao			Nao	Muito frequentemente	Televisao		Moderado	Muito elevado	Nao	Sim	Sim	51€-100€	Marco	3	Estabelecimento comercial - Supermercado	Veiculo proprio	Entre 33 e 45 anos	Masculino	Portugal Continental	Lisboa	Odivelas	Tres	Nenhuma	Ensino superior - Mestrado	2001-5000€	Sim	Informatica		Sim	L	0	3	M	67945223		Unknown
2020-03-13 16:48:17	2020-03-13 16:53:31	Nao			Nao	Ocasionalmente	Internet - sites de noticias		Elevado	Moderado	Nao	Sim	Nao						Entre 19 a 25 anos	Masculino	Portugal Continental	Leiria	Leiria	Quatro	Nenhuma	12º ano ou equivalente	Prefiro nao responder	Nao	Educacao		Sim	E	0	3	C	74618268		Unknown
2020-03-13 16:51:38	2020-03-13 16:55:02	Nao			Nao	Muito frequentemente	Radio,Internet - sites de noticias,Redes sociais - WhatsApp		Elevado	Moderado	Sim	Sim	Sim	51€-100€	Marco	13	Estabelecimento comercial - Supermercado	Veiculo proprio	Entre 19 a 25 anos	Masculino	Portugal Continental	Lisboa	Oeiras	Tres	Nenhuma	Ensino superior - Licenciatura	0-1100€	Nao	Nao trabalho - Estudante		Nao					13689577
2020-03-13 16:50:36	2020-03-13 16:55:41	Nao			Nao	Muito frequentemente	Televisao,Internet - site do SNS e/ou da Direcao Geral da Saude,Redes sociais - Facebook		Muito elevado	Muito elevado	Nao	Nao	Sim	0-50€	Marco	6	Estabelecimento comercial - Supermercado	Veiculo proprio	Entre 33 e 45 anos	Feminino	Portugal Continental	Leiria	Leiria	Tres	Nenhuma	12º ano ou equivalente	1501-2000€	Nao	Industria		Sim	M	0	7	L	95154022		Unknown
2020-03-13 16:50:03	2020-03-13 16:55:45	Sim	Nada/automedicacao		Nao	Muito frequentemente	Televisao,Redes sociais - Facebook,Redes sociais - WhatsApp		Muito elevado	Muito elevado	Nao	Sim	Nao						Entre 33 e 45 anos	Feminino	Portugal Continental	Portalegre	Portalegre	Quatro	Nenhuma	Ensino superior - Licenciatura	1501-2000€	Nao	Outro	Servico Social	Sim	F	0	6	D	77982161		Unknown
2020-03-13 16:50:14	2020-03-13 16:55:46	Sim	Outro	Comuniquei com a minha medica assistente de autoimunes	Nao	Muito frequentemente	Televisao,Internet - site do SNS e/ou da Direcao Geral da Saude,Redes sociais - Facebook		Muito elevado	Elevado	Nao	Prefiro nao responder	Sim	0-50€	Marco	12	Estabelecimento comercial - Supermercado	Veiculo proprio	Entre 33 e 45 anos	Feminino	Portugal Continental	Lisboa	Mafra	Quatro	Nenhuma	Ensino superior - Licenciatura	Prefiro nao responder	Sim	Nao trabalho - Desempregado		Sim	A	1	8	P	4556565		Unknown
2020-03-13 16:52:25	2020-03-13 16:56:01	Nao			Nao	Frequentemente	Televisao,Internet - site do SNS e/ou da Direcao Geral da Saude,Internet - sites de noticias		Elevado	Moderado	Sim	Sim	Nao						Entre 46 e 64 anos	Masculino	Portugal Continental	Coimbra	Coimbra	Quatro	Nenhuma	Ensino superior - Doutoramento	2001-5000€	Sim	Educacao		Nao					54678402
2020-03-13 16:50:32	2020-03-13 16:56:55	Nao			Nao	Frequentemente	Internet - site do SNS e/ou da Direcao Geral da Saude,Internet - sites de noticias		Elevado	Elevado	Nao	Nao	Sim	101€-300€	Marco	11	Estabelecimento comercial - Supermercado	Veiculo proprio	Entre 33 e 45 anos	Feminino	Portugal Continental	Viseu	Santa Comba Dao	Tres	Nenhuma	12º ano ou equivalente	1501-2000€	Nao	Industria		Sim	O	2	12	N	62109663		Unknown
2020-03-13 16:48:42	2020-03-13 16:57:18	Sim	Dirigi-me a uma farmacia		Nao	Muito frequentemente	Televisao		Elevado	Muito elevado	Nao	Sim	Nao						Entre 33 e 45 anos	Feminino	Portugal Continental	Lisboa	Cascais	Duas	Nenhuma	9º ano ou equivalente	0-1100€	Nao	Outro	Empregada domestica	Sim	M	0	8	G	15891789		Unknown
2020-03-13 16:49:42	2020-03-13 16:57:25	Nao			Nao	Muito frequentemente	Jornais,Internet - site do SNS e/ou da Direcao Geral da Saude,Redes sociais - Facebook		Muito elevado	Muito elevado	Nao	Sim	Nao						Entre 46 e 64 anos	Masculino	Portugal Continental	Lisboa	Lisboa	Duas	Nenhuma	Ensino superior - Doutoramento	2001-5000€	Sim	Educacao		Sim	j	0	3	t	5823940		Unknown
2020-03-13 16:53:11	2020-03-13 16:57:44	Sim	Nada/automedicacao		Nao	Muito frequentemente	Televisao,Jornais,Internet - sites de noticias		Elevado	Muito elevado	Nao	Sim	Nao						Entre 46 e 64 anos	Feminino	Portugal Continental	Lisboa	Lisboa	Duas	Nenhuma	Ensino superior - Licenciatura	Prefiro nao responder	Nao	Empreendedorismo		Sim	K	0	5	L	37487442		Unknown
2020-03-13 16:54:11	2020-03-13 16:57:50	Nao			Nao	Frequentemente	Televisao,Redes sociais - WhatsApp		Elevado	Elevado	Nao	Nao	Nao						Entre 26 e 32 anos	Feminino	Portugal Continental	Lisboa	Lisboa	Quatro	Nenhuma	Ensino superior - Mestrado	1101-1500€	Sim	Saude		Sim	Z	0	5	J	96409530		Unknown
2020-03-13 16:54:45	2020-03-13 16:58:19	Sim	Nada/automedicacao		Sim	Frequentemente	Televisao,Internet - sites de noticias,Redes sociais - Outro		Elevado	Muito elevado	Nao	Sim	Nao						Entre 26 e 32 anos	Feminino	Portugal Continental	Lisboa	Torres Vedras	Duas	Nenhuma	Ensino superior - Licenciatura	0-1100€	Nao	Alojamento e actividades de turismo		Sim	M	0	10	R	41739718		Unknown
2020-03-13 16:52:06	2020-03-13 16:58:21	Nao			Nao	Muito frequentemente	Televisao		Muito elevado	Muito elevado	Nao	Sim	Nao						Entre 33 e 45 anos	Feminino	Portugal Continental	Lisboa	Mafra	Quatro	Nenhuma	Ensino superior - Licenciatura	1101-1500€	Nao	Outro	Consultoria	Sim	M	0	6	F	26240896		Unknown
2020-03-13 16:49:41	2020-03-13 16:58:29	Sim	Liguei para a linha SNS24,Outro	Contactei medico assistente (saude 24 nao atendeu) e presidente da escol	Sim	Muito frequentemente	Televisao,Internet - mostores de busca (google, ..),Internet - site do SNS e/ou da Direcao Geral da Saude		Muito elevado	Elevado	Sim	Sim	Sim	0-50€	Marco	12	Estabelecimento comercial - Supermercado	A pe	Entre 46 e 64 anos	Feminino	Portugal Continental	Lisboa	Lisboa	Apenas eu	Nenhuma	Ensino superior - Doutoramento	2001-5000€	Sim	Investigacao		Sim	M	0	12	C	26918367		Unknown
2020-03-13 16:55:29	2020-03-13 16:58:47	Nao			Nao	Muito frequentemente	Televisao,Internet - site do SNS e/ou da Direcao Geral da Saude		Moderado	Muito elevado	Nao	Nao	Nao						Entre 46 e 64 anos	Feminino	Portugal Continental	Setubal	Barreiro	Cinco	Apenas eu / uma	12º ano ou equivalente	0-1100€	Nao	Actividades de Apoio Social		Nao					68142090
2020-03-13 16:52:56	2020-03-13 17:00:14	Nao			Nao	Frequentemente	Televisao,Jornais,Internet - sites de noticias		Moderado	Elevado	Nao	Sim	Nao						Menos de 18 anos	Masculino	Portugal Continental	Leiria	Leiria	Tres	Nenhuma	11º ano ou equivalente	Prefiro nao responder	Nao	Nao trabalho - Estudante		Sim	E	3	12	C	74752496		Unknown
2020-03-13 16:57:12	2020-03-13 17:02:45	Prefiro nao responder			Nao	Muito frequentemente	Televisao,Redes sociais - Facebook		Elevado	Elevado	Nao	Nao	Nao						Entre 46 e 64 anos	Feminino	Portugal Continental	Leiria	Marinha Grande	Duas	Nenhuma	12º ano ou equivalente	0-1100€	Nao	Comercio (grosso/retalho)		Sim	A	0	9	C	33053120		Unknown
2020-03-13 16:52:23	2020-03-13 17:02:55	Nao			Nao	Muito frequentemente	Televisao,Radio,Internet - site do SNS e/ou da Direcao Geral da Saude		Muito elevado	Muito elevado	Nao	Sim	Nao						Entre 46 e 64 anos	Masculino	Portugal Continental	Lisboa	Oeiras	Cinco	Nenhuma	Ensino superior - Mestrado	2001-5000€	Nao	Industria		Sim	M	0	8	P	46876471		Unknown
2020-03-13 16:56:29	2020-03-13 17:02:55	Nao			Nao	Frequentemente	Televisao		Elevado	Elevado	Nao	Nao	Nao						Entre 46 e 64 anos	Feminino	Portugal Continental	Lisboa	Mafra	Tres	Nenhuma	Ensino superior - Licenciatura	2001-5000€	Sim	Saude		Sim	A	1	7h	H	17495354		Unknown
2020-03-13 17:00:37	2020-03-13 17:05:12	Nao			Nao	Muito frequentemente	Televisao,Internet - site do SNS e/ou da Direcao Geral da Saude		Muito elevado	Elevado	Nao	Sim	Nao						Entre 33 e 45 anos	Feminino	Portugal Continental	Leiria	Leiria	Quatro	Apenas eu / uma	12º ano ou equivalente	Prefiro nao responder	Nao	Industria		Sim	A	1	11	L	11122071		Unknown
2020-03-13 16:59:30	2020-03-13 17:05:51	Nao			Nao	Muito frequentemente	Televisao,Jornais,Radio		Muito elevado	Muito elevado	Nao	Sim	Sim	101€-300€	Marco	12	Estabelecimento comercial - Supermercado	A pe	Entre 46 e 64 anos	Feminino	Portugal Continental	Lisboa	Lisboa	Quatro	Nenhuma	Ensino superior - Licenciatura	2001-5000€	Sim	Saude		Sim	R	2	5	T	59441910		Unknown
2020-03-13 17:02:44	2020-03-13 17:06:13	Nao			Nao	Muito frequentemente	Internet - sites de noticias,Redes sociais - WhatsApp,Redes sociais - Twitter		Muito elevado	Muito elevado	Nao	Sim	Sim	101€-300€	Marco	5	Estabelecimento comercial - Supermercado	Veiculo proprio	Entre 33 e 45 anos	Masculino	Portugal Continental	Lisboa	Loures	Tres	Nenhuma	Ensino superior - Licenciatura	2001-5000€	Sim	Informatica		Sim	E	0	7	F	67851716		Unknown
2020-03-13 17:05:45	2020-03-13 17:10:03	Nao			Nao	Muito frequentemente	Televisao,Internet - sites de noticias,Redes sociais - Facebook		Muito elevado	Muito elevado	Nao	Nao	Nao						Entre 46 e 64 anos	Feminino	Portugal Continental	Leiria	Marinha Grande	Quatro	Nenhuma	12º ano ou equivalente	2001-5000€	Nao	Industria		Sim	M	1	12	L	77737077		Unknown
2020-03-13 17:04:49	2020-03-13 17:11:11	Nao			Nao	Muito frequentemente	Televisao,Internet - site do SNS e/ou da Direcao Geral da Saude,Internet - sites de noticias		Elevado	Elevado	Nao	Nao	Nao						Entre 33 e 45 anos	Feminino	Portugal Continental	Leiria	Leiria	Quatro	Nenhuma	12º ano ou equivalente	0-1100€	Nao	Industria		Nao					3955823
2020-03-13 17:04:25	2020-03-13 17:12:35	Nao			Nao	Muito frequentemente	Televisao,Internet - mostores de busca (google, ..),Internet - sites de noticias		Elevado	Elevado	Nao	Sim	Nao						Entre 19 a 25 anos	Masculino	Portugal Continental	Leiria	Leiria	Quatro	Nenhuma	Ensino superior - Licenciatura	Prefiro nao responder	Nao	Nao trabalho - Estudante		Sim	C	0	4	L	91274422		Unknown
2020-03-13 17:08:53	2020-03-13 17:12:41	Nao			Nao	Muito frequentemente	Internet - site do SNS e/ou da Direcao Geral da Saude,Internet - sites de noticias		Muito elevado	Elevado	Nao	Nao	Nao						Entre 26 e 32 anos	Feminino	Portugal Continental	Evora	Evora	Apenas eu	Nenhuma	Ensino superior - Mestrado	1101-1500€	Sim	Saude		Sim	C	1	7	F	92040523		Unknown
2020-03-13 17:09:32	2020-03-13 17:13:15	Nao			Nao	Muito frequentemente	Internet - site do SNS e/ou da Direcao Geral da Saude		Muito elevado	Muito elevado	Nao	Nao	Nao						Entre 46 e 64 anos	Masculino	Portugal Continental	Lisboa	Torres Vedras	Quatro	Nenhuma	Ensino superior - Licenciatura	2001-5000€	Sim	Saude		Sim	E	2	8	D	17000017		Unknown
2020-03-13 17:09:16	2020-03-13 17:15:02	Nao			Nao	Muito frequentemente	Televisao,Radio,Internet - sites de noticias		Elevado	Elevado	Nao	Sim	Sim	101€-300€	Fevereiro	21	Estabelecimento comercial - Supermercado	Veiculo proprio	Entre 33 e 45 anos	Feminino	Portugal Continental	Setubal	Seixal	Tres	Nenhuma	Ensino superior - Doutoramento	2001-5000€	Nao	Saude		Sim	B	1	9	R	13263177		Unknown
2020-03-13 17:08:20	2020-03-13 17:15:36	Sim	Outro		Nao	Muito frequentemente	Redes sociais - Facebook		Elevado	Muito elevado	Nao	Nao	Sim	101€-300€	Marco	10	Estabelecimento comercial - Supermercado	Veiculo proprio	Entre 46 e 64 anos	Feminino	Portugal Continental	Leiria	Marinha Grande	Duas	Nenhuma	9º ano ou equivalente	0-1100€	Nao	Outro		Sim	A	1	9	S	15612749		Unknown
2020-03-13 17:09:52	2020-03-13 17:16:14	Nao			Nao	Frequentemente	Radio,Internet - site do SNS e/ou da Direcao Geral da Saude,Internet - sites de noticias		Moderado	Muito elevado	Nao	Nao	Nao						Entre 26 e 32 anos	Masculino	Portugal Continental	Lisboa	Lisboa	Tres	Nenhuma	Ensino superior - Mestrado	1101-1500€	Sim	Saude		Sim	M	2	10	B	4153652		Unknown
2020-03-13 17:10:07	2020-03-13 17:16:15	Nao			Nao	Frequentemente	Televisao,Internet - mostores de busca (google, ..),Redes sociais - Facebook		Elevado	Moderado	Nao	Sim	Nao						Entre 46 e 64 anos	Feminino	Portugal Continental	Lisboa	Sintra	Quatro	Nenhuma	Ensino superior - Licenciatura	2001-5000€	Sim	Saude		Sim	M	0	10	J	74817133		Unknown
2020-03-13 17:13:32	2020-03-13 17:17:38	Nao			Nao	Muito frequentemente	Internet - site do SNS e/ou da Direcao Geral da Saude,Internet - sites de noticias,Redes sociais - Facebook		Muito elevado	Moderado	Sim	Sim	Sim	51€-100€	Marco	10	Estabelecimento comercial - Supermercado	Veiculo proprio	Entre 19 a 25 anos	Masculino	Portugal Continental	Lisboa	Lisboa	Quatro	Nenhuma	Ensino superior - Mestrado	1501-2000€	Nao	Nao trabalho - Estudante		Sim	M	1	6	T	24507419		Unknown
2020-03-13 17:13:23	2020-03-13 17:18:26	Nao			Nao	Frequentemente	Redes sociais - Facebook		Muito elevado	Muito elevado	Nao	Sim	Sim	0-50€	Marco	10	Online		Entre 33 e 45 anos	Masculino	Portugal Continental	Braga	Guimaraes	Quatro	Apenas eu / uma	Ensino superior - Licenciatura	1501-2000€	Nao	Educacao		Sim	E	0	10	M	18716440		Unknown
2020-03-13 17:13:14	2020-03-13 17:18:29	Nao			Sim	Muito frequentemente	Internet - mostores de busca (google, ..),Internet - sites de noticias,Redes sociais - Facebook		Muito elevado	Muito elevado	Nao	Sim	Sim	51€-100€	Marco	10	Estabelecimento comercial - Supermercado	Veiculo proprio	Entre 46 e 64 anos	Feminino	Portugal Continental	Lisboa	Oeiras	Tres	Nenhuma	Ensino superior - Licenciatura	1501-2000€	Nao	Actividades Imobiliarias		Sim	M	0	7	I	17283696		Unknown
2020-03-13 17:15:23	2020-03-13 17:20:21	Nao			Sim	Muito frequentemente	Televisao,Internet - site do SNS e/ou da Direcao Geral da Saude,Internet - sites de noticias		Elevado	Muito elevado	Nao	Nao	Nao						Entre 46 e 64 anos	Feminino	Portugal Continental	Lisboa	Lisboa	Apenas eu	Nenhuma	Ensino superior - Licenciatura	1501-2000€	Sim	Saude		Sim	M	0	3	B	64347267		Unknown
2020-03-13 17:16:08	2020-03-13 17:21:06	Sim	Nada/automedicacao		Nao	Frequentemente	Internet - sites de noticias		Muito elevado	Elevado	Nao	Sim	Nao						Entre 33 e 45 anos	Feminino	Portugal Continental	Lisboa	Torres Vedras	Cinco	Nenhuma	12º ano ou equivalente	1101-1500€	Sim	Saude		Sim	T	0	6	S	35352659		Unknown
2020-03-13 17:12:17	2020-03-13 17:21:24	Nao			Nao	Muito frequentemente	Televisao,Jornais,Internet - site do SNS e/ou da Direcao Geral da Saude		Elevado	Elevado	Nao	Sim	Sim	0-50€	Marco	10	Estabelecimento comercial - Supermercado	Veiculo proprio	Entre 33 e 45 anos	Masculino	Portugal Continental	Lisboa	Oeiras	Apenas eu	Nenhuma	Ensino superior - Licenciatura	1101-1500€	Nao	Educacao		Sim	L	1	11	B	36708302		Unknown
2020-03-13 17:11:43	2020-03-13 17:21:27	Sim	Outro	Ja tinha tosse antes do virus. Contactei medica de familia e continuei medicacao prescrita	Nao	Frequentemente	Televisao,Jornais,Internet - sites de noticias		Elevado	Elevado	Sim	Nao	Sim	0-50€	Marco	11	Estabelecimento comercial - Supermercado	A pe	Entre 46 e 64 anos	Feminino	Portugal Continental	Lisboa	Lisboa	Duas	Nenhuma	Ensino superior - Mestrado	1501-2000€	Nao	Outro	Jornalista	Sim	T	2	4	J	19196759		Unknown
2020-03-13 17:17:08	2020-03-13 17:21:36	Nao			Nao	Frequentemente	Televisao,Internet - site do SNS e/ou da Direcao Geral da Saude,Internet - sites de noticias		Elevado	Elevado	Nao	Sim	Sim	301€-500€	Marco	11	Online		Entre 33 e 45 anos	Masculino	Portugal Continental	Lisboa	Lisboa	Duas	Nenhuma	Ensino superior - Licenciatura	5001€ +	Nao	Informatica		Nao					86840615
2020-03-13 17:17:55	2020-03-13 17:22:56	Nao			Nao	Muito frequentemente	Internet - site do SNS e/ou da Direcao Geral da Saude		Muito elevado	Muito elevado	Nao	Nao	Sim	301€-500€	Marco	10	Estabelecimento comercial - Supermercado	Veiculo proprio	Entre 33 e 45 anos	Feminino	Portugal Continental	Lisboa	Lisboa	Quatro	Nenhuma	Ensino superior - Mestrado	1501-2000€	Nao	Actividades de Apoio Social		Sim	M	0	9	A	10088599		Unknown
2020-03-13 17:19:02	2020-03-13 17:23:07	Nao			Nao	Muito frequentemente	Televisao,Internet - mostores de busca (google, ..),Redes sociais - Facebook		Elevado	Muito elevado	Nao	Sim	Nao						Entre 33 e 45 anos	Masculino	Portugal Continental	Braga	Guimaraes	Duas	Nenhuma	12º ano ou equivalente	1101-1500€	Nao	Gestao		Sim	M	1	12	U	81941016		Unknown
2020-03-13 17:17:02	2020-03-13 17:23:26	Nao			Sim	Frequentemente	Televisao		Muito elevado	Elevado	Nao	Sim	Sim	51€-100€	Fevereiro	26	Estabelecimento comercial - Supermercado	Veiculo proprio	Entre 33 e 45 anos	Feminino	Portugal Continental	Braga	Braga	Tres	Quatro	Ensino superior - Licenciatura	1101-1500€	Nao	Actividades Imobiliarias		Sim	M	1	10	M	15133401		Unknown
2020-03-13 17:17:30	2020-03-13 17:23:33	Nao			Sim	Frequentemente	Televisao,Jornais,Redes sociais - Facebook		Elevado	Elevado	Sim	Nao	Sim	101€-300€	Marco	4	Estabelecimento comercial - Supermercado	Veiculo proprio	Entre 19 a 25 anos	Feminino	Portugal Continental	Lisboa	Lisboa	Tres	Apenas eu / uma	12º ano ou equivalente	0-1100€	Sim	Alojamento e actividades de turismo		Sim	S	3	5	B	61604284		Unknown
2020-03-13 17:19:23	2020-03-13 17:24:29	Nao			Nao	Muito frequentemente	Jornais,Radio,Internet - site do SNS e/ou da Direcao Geral da Saude		Moderado	Moderado	Nao	Sim	Nao						Entre 33 e 45 anos	Feminino	Portugal Continental	Lisboa	Cascais	Tres	Nenhuma	Ensino superior - Mestrado	2001-5000€	Nao	Saude		Sim	M	0	12	S	90180981		Unknown
2020-03-13 17:19:33	2020-03-13 17:24:41	Nao			Nao	Frequentemente	Televisao,Redes sociais - Facebook		Elevado	Muito elevado	Nao	Nao	Sim	51€-100€	Marco	1	Estabelecimento comercial - Supermercado	Veiculo proprio	Entre 46 e 64 anos	Masculino	Portugal Continental	Lisboa	Amadora	Tres	Tres	Ensino superior - Licenciatura	1501-2000€	Nao	Outro		Sim	A	0	6	M	6692847		Unknown
2020-03-13 17:02:36	2020-03-13 17:24:43	Nao			Nao	Frequentemente	Internet - site do SNS e/ou da Direcao Geral da Saude		Moderado	Moderado	Nao	Nao	Nao						Entre 65 e 79 anos	Feminino	Portugal Continental	Lisboa	Cascais	Apenas eu	Apenas eu / uma	Ensino superior - Licenciatura	Prefiro nao responder	Sim	Saude		Sim	M	0	8	J	78378535		Unknown
2020-03-13 17:22:28	2020-03-13 17:25:50	Nao			Nao	Muito frequentemente	Televisao		Muito elevado	Elevado	Nao	Sim	Nao						Entre 33 e 45 anos	Masculino	Portugal Continental	Braga	Guimaraes	Quatro	Nenhuma	Ensino superior - Mestrado	2001-5000€	Sim	Educacao		Sim	M	0	10	T	30439522		Unknown
2020-03-13 17:19:31	2020-03-13 17:26:08	Nao			Nao	Frequentemente	Televisao		Moderado	Moderado	Nao	Sim	Sim	0-50€	Marco	13	Estabelecimento comercial - Mercearia	A pe	Entre 33 e 45 anos	Feminino	Portugal Continental	Leiria	Leiria	Duas	Nenhuma	Ensino superior - Doutoramento	1101-1500€	Nao	Investigacao		Sim	M	0	6	M	1776843		Unknown
2020-03-13 17:23:08	2020-03-13 17:26:59	Nao			Nao	Muito frequentemente	Televisao,Internet - site do SNS e/ou da Direcao Geral da Saude,Redes sociais - Facebook		Muito elevado	Muito elevado	Nao	Sim	Sim	0-50€	Marco	12	Estabelecimento comercial - Mercearia	A pe	Entre 19 a 25 anos	Masculino	Portugal Continental	Porto	Maia	Duas	Nenhuma	12º ano ou equivalente	0-1100€	Nao	Nao trabalho - Estudante		Sim	M	1	4	C	59832107		Unknown
2020-03-13 17:24:07	2020-03-13 17:29:38	Nao			Nao	Muito frequentemente	Internet - sites de noticias		Muito elevado	Muito elevado	Sim	Sim	Sim	101€-300€	Marco	9	Online		Entre 33 e 45 anos	Feminino	Portugal Continental	Lisboa	Lisboa	Cinco	Nenhuma	Ensino superior - Mestrado	2001-5000€	Nao	Alojamento e actividades de turismo		Sim	S	0	6	L	69962164		Unknown
2020-03-13 17:21:52	2020-03-13 17:29:53	Nao			Nao	Muito frequentemente	Internet - sites de noticias		Muito elevado	Muito elevado	Sim	Sim	Sim	101€-300€	Marco	8	Estabelecimento comercial - Hipermercado	Veiculo proprio	Entre 46 e 64 anos	Feminino	Portugal Continental	Lisboa	Oeiras	Tres	Nenhuma	Ensino superior - Doutoramento	2001-5000€	Nao	Investigacao		Sim	M	0	5	C	2047527		Unknown
2020-03-13 17:24:38	2020-03-13 17:31:56	Nao			Nao	Frequentemente	Televisao,Radio,Redes sociais - Facebook		Elevado	Elevado	Nao	Sim	Sim	101€-300€	Marco	9	Estabelecimento comercial - Supermercado	Veiculo proprio	Entre 46 e 64 anos	Feminino	Portugal Continental	Setubal	Seixal	Quatro	Nenhuma	Ensino superior - Mestrado	5001€ +	Nao	Outro	Justica	Sim	M	1	2	A	83956642		Unknown
2020-03-13 17:28:14	2020-03-13 17:33:32	Nao			Nao	Frequentemente	Televisao,Internet - site do SNS e/ou da Direcao Geral da Saude		Moderado	Baixo	Nao	Nao	Nao						Entre 33 e 45 anos	Masculino	Portugal Continental	Leiria	Pombal	Cinco	Nenhuma	Ensino superior - Mestrado	1101-1500€	Sim	Saude		Sim	R	0	5	P	68229133		Unknown
2020-03-13 17:25:30	2020-03-13 17:34:06	Nao			Nao	Muito frequentemente	Internet - sites de noticias		Muito elevado	Moderado	Sim	Sim	Sim	101€-300€	Marco	13	Estabelecimento comercial - Hipermercado	Veiculo proprio	Entre 46 e 64 anos	Feminino	Portugal Continental	Lisboa	Amadora	Tres	Nenhuma	Ensino superior - Mestrado	0-1100€	Nao	Educacao		Sim	M	1	6	P	84047122		Unknown
2020-03-13 17:18:01	2020-03-13 17:34:43	Sim	Outro	Alergia / asma	Nao	Muito frequentemente	Televisao,Jornais,Redes sociais - Facebook		Muito elevado	Muito elevado	Nao	Sim	Nao						Entre 33 e 45 anos	Feminino	Portugal Continental	Lisboa	Odivelas	Tres	Nenhuma	12º ano ou equivalente	1501-2000€	Nao	Actividades financeiras e de seguros		Sim	A	0	5	L	81851527		Unknown
2020-03-13 17:30:37	2020-03-13 17:35:01	Nao			Sim	Muito frequentemente	Televisao,Redes sociais - Facebook,Redes sociais - WhatsApp		Muito elevado	Moderado	Sim	Nao	Nao						Entre 33 e 45 anos	Feminino	Portugal Continental	Lisboa	Odivelas	Quatro	Nenhuma	Ensino superior - Mestrado	1501-2000€	Sim	Saude		Sim	L	1	4	V	42924173		Unknown
2020-03-13 17:31:03	2020-03-13 17:35:04	Nao			Nao	Muito frequentemente	Televisao,Jornais,Internet - sites de noticias		Elevado	Muito elevado	Nao	Sim	Nao						Entre 33 e 45 anos	Masculino	Portugal Continental	Lisboa	Lisboa	Quatro	Nenhuma	Ensino superior - Licenciatura	2001-5000€	Nao	Actividades Imobiliarias		Sim	N	0	10	G	69857892		Unknown
2020-03-13 17:27:55	2020-03-13 17:35:31	Nao			Nao	Muito frequentemente	Televisao,Internet - sites de noticias,Redes sociais - Facebook		Muito elevado	Moderado	Nao	Sim	Nao						Entre 19 a 25 anos	Feminino	Portugal Continental	Porto	Porto	Quatro	Apenas eu / uma	Ensino superior - Licenciatura	2001-5000€	Nao	Nao trabalho - Estudante		Sim	E	1	7	L	9712159		Unknown
2020-03-13 17:31:36	2020-03-13 17:35:57	Nao			Nao	Muito frequentemente	Televisao,Internet - sites de noticias,Redes sociais - WhatsApp		Muito elevado	Moderado	Sim	Nao	Sim	51€-100€	Marco	10	Estabelecimento comercial - Supermercado	Veiculo proprio	Entre 33 e 45 anos	Feminino	Portugal Continental	Porto	Porto	Quatro	Nenhuma	Ensino superior - Licenciatura	2001-5000€	Sim	Saude		Sim	M	0	8	M	78780970		Unknown
2020-03-13 17:30:01	2020-03-13 17:36:27	Nao			Sim	Frequentemente	Televisao,Internet - site do SNS e/ou da Direcao Geral da Saude,Internet - sites de noticias		Elevado	Elevado	Nao	Sim	Sim	51€-100€	Marco	6	Estabelecimento comercial - Hipermercado	Veiculo proprio	Entre 46 e 64 anos	Feminino	Portugal Continental	Lisboa	Odivelas	Tres	Nenhuma	Ensino superior - Mestrado	Prefiro nao responder	Sim	Saude		Sim	D	0	12	M	65420681		Unknown
2020-03-13 17:32:57	2020-03-13 17:36:42	Sim	Outro	So tive tosse	Nao	Muito frequentemente	Radio,Internet - mostores de busca (google, ..),Internet - sites de noticias		Muito elevado	Moderado	Nao	Nao	Nao						Entre 26 e 32 anos	Masculino	Portugal Continental	Leiria	Marinha Grande	Tres	Nenhuma	12º ano ou equivalente	1101-1500€	Nao	Industria		Nao					25708201
2020-03-13 17:32:33	2020-03-13 17:37:43	Nao			Nao	Frequentemente	Televisao		Muito elevado	Muito elevado	Nao	Sim	Sim	51€-100€	Marco	10	Estabelecimento comercial - Supermercado	Veiculo proprio	Entre 33 e 45 anos	Feminino	Portugal Continental	Coimbra	Oliveira do Hospital	Cinco	Nenhuma	Ensino superior - Licenciatura	0-1100€	Nao	Outro	Restauracao	Sim	M	0	8	F	77602860		Unknown
2020-03-13 17:35:44	2020-03-13 17:39:37	Nao			Sim	Muito frequentemente	Televisao,Jornais,Redes sociais - Facebook		Elevado	Muito elevado	Sim	Sim	Nao						Entre 26 e 32 anos	Masculino	Portugal Continental	Lisboa	Lisboa	Tres	Nenhuma	Ensino superior - Mestrado	Prefiro nao responder	Sim	Saude		Sim	M	1	10	J	87652442		Unknown
2020-03-13 17:35:44	2020-03-13 17:39:59	Nao			Sim	Frequentemente	Televisao,Internet - site do SNS e/ou da Direcao Geral da Saude		Muito elevado	Elevado	Nao	Sim	Sim	0-50€	Marco	12	Estabelecimento comercial - Supermercado	Veiculo proprio	Entre 46 e 64 anos	Feminino	Portugal Continental	Coimbra	Lousa	Quatro	Apenas eu / uma	Ensino superior - Mestrado	1101-1500€	Nao	Educacao		Sim	M	1	6	P	56726813		Unknown
2020-03-13 17:38:00	2020-03-13 17:40:11	Nao			Nao	Frequentemente	Televisao,Internet - mostores de busca (google, ..),Redes sociais - Facebook		Elevado	Elevado	Sim	Sim	Nao						Entre 19 a 25 anos	Masculino	Portugal Continental	Porto	Porto	Cinco	Apenas eu / uma	12º ano ou equivalente	Prefiro nao responder	Nao	Economia		Nao					27739114
2020-03-13 17:37:40	2020-03-13 17:41:36	Nao			Nao	Muito frequentemente	Televisao,Internet - mostores de busca (google, ..),Redes sociais - WhatsApp		Muito elevado	Elevado	Nao	Sim	Nao						Entre 33 e 45 anos	Feminino	Portugal Continental	Lisboa	Lisboa	Tres	Nenhuma	Ensino superior - Mestrado	1101-1500€	Sim	Educacao		Sim	S	1	12	R	25837208		Unknown
2020-03-13 17:39:03	2020-03-13 17:43:35	Nao			Nao	Frequentemente	Televisao,Internet - sites de noticias		Moderado	Elevado	Nao	Sim	Nao						Entre 46 e 64 anos	Masculino	Portugal Continental	Lisboa	Sintra	Duas	Nenhuma	Ensino superior - Mestrado	2001-5000€	Nao	Educacao		Sim	C	0	6	J	95118379		Unknown
2020-03-13 17:38:18	2020-03-13 17:43:48	Nao			Nao	Muito frequentemente	Televisao,Internet - site do SNS e/ou da Direcao Geral da Saude,Redes sociais - Facebook		Muito elevado	Muito elevado	Nao	Sim	Sim	51€-100€	Marco	13	Estabelecimento comercial - Supermercado	Veiculo proprio	Entre 33 e 45 anos	Feminino	Portugal Continental	Aveiro	Ovar	Quatro	Nenhuma	6 anos de escolaridade	0-1100€	Nao	Comercio (grosso/retalho)		Sim	A	2	2	P	29042761		Unknown
2020-03-13 17:38:39	2020-03-13 17:44:00	Nao			Sim	Muito frequentemente	Televisao,Internet - site do SNS e/ou da Direcao Geral da Saude,Redes sociais - Facebook		Elevado	Elevado	Nao	Sim	Nao						Entre 46 e 64 anos	Feminino	Portugal Continental	Lisboa	Oeiras	Tres	Duas	Ensino superior - Licenciatura	2001-5000€	Nao	Actividades de Apoio Social		Sim	C	0	9	M	71654227		Unknown
2020-03-13 17:31:03	2020-03-13 17:44:58	Nao			Sim	Muito frequentemente	Televisao,Internet - mostores de busca (google, ..),Internet - site do SNS e/ou da Direcao Geral da Saude		Elevado	Muito elevado	Nao	Sim	Nao						Entre 33 e 45 anos	Masculino	Portugal Continental	Braga	Guimaraes	Tres	Nenhuma	12º ano ou equivalente	1101-1500€	Nao	Outro	Cozinheiro	Sim	D	0	8	L	85050332		Unknown
2020-03-13 17:40:38	2020-03-13 17:45:11	Nao			Nao	Muito frequentemente	Televisao,Internet - site do SNS e/ou da Direcao Geral da Saude		Elevado	Muito elevado	Nao	Sim	Sim	0-50€	Marco	5	Estabelecimento comercial - Supermercado	Veiculo proprio	Entre 46 e 64 anos	Feminino	Portugal Continental	Setubal	Seixal	Quatro	Nenhuma	Ensino superior - Mestrado	2001-5000€	Nao	Outro	Instituto publico	Sim	M	2	5	C	45085440		Unknown
2020-03-13 17:40:46	2020-03-13 17:45:29	Nao			Nao	Muito frequentemente	Internet - site do SNS e/ou da Direcao Geral da Saude		Elevado	Elevado	Nao	Nao	Nao						Entre 33 e 45 anos	Feminino	Portugal Continental	Porto	Matosinhos	Quatro	Nenhuma	Ensino superior - Licenciatura	1501-2000€	Nao	Electricidade, gas, agua		Sim	A	0	4	S	80278850		Unknown
2020-03-13 17:44:13	2020-03-13 17:48:14	Nao			Nao	Muito frequentemente	Televisao,Internet - site do SNS e/ou da Direcao Geral da Saude,Internet - sites de noticias		Muito elevado	Muito elevado	Nao	Nao	Nao						Entre 33 e 45 anos	Feminino	Portugal Continental	Coimbra	Coimbra	Quatro	Apenas eu / uma	Ensino superior - Licenciatura	1501-2000€	Sim	Saude		Sim	M	1	8	I	18541900		Unknown
2020-03-13 17:43:46	2020-03-13 17:48:24	Sim	Liguei para a linha SNS24		Nao	Muito frequentemente	Televisao,Internet - sites de noticias,Redes sociais - Facebook		Muito elevado	Elevado	Nao	Nao	Sim	0-50€	Marco	10	Estabelecimento comercial - Supermercado	Veiculo proprio	Entre 26 e 32 anos	Feminino	Portugal Continental	Setubal	Montijo	Tres	Apenas eu / uma	12º ano ou equivalente	1101-1500€	Nao	Comercio (grosso/retalho)		Sim	P	Z	M	F	83487506		Unknown
2020-03-13 17:47:35	2020-03-13 17:52:05	Nao			Nao	Muito frequentemente	Televisao,Radio,Redes sociais - Facebook		Elevado	Elevado	Nao	Sim	Nao						Entre 46 e 64 anos	Masculino	Portugal Continental	Leiria	Marinha Grande	Quatro	Nenhuma	Ensino superior - Licenciatura	2001-5000€	Sim	Informatica		Sim	C	0	11	A	25937386		Unknown
2020-03-13 17:48:27	2020-03-13 17:52:46	Nao			Nao	Muito frequentemente	Televisao,Internet - site do SNS e/ou da Direcao Geral da Saude,Internet - sites de noticias		Elevado	Moderado	Nao	Sim	Nao						Entre 46 e 64 anos	Feminino	Portugal Continental	Lisboa	Arruda dos Vinhos	Tres	Nenhuma	Ensino superior - Licenciatura	2001-5000€	Nao	Educacao		Sim	A	1	9	A	18692748		Unknown
2020-03-13 17:45:47	2020-03-13 17:52:52	Nao			Nao	Frequentemente	Televisao,Internet - sites de noticias,Redes sociais - Facebook		Muito elevado	Muito elevado	Nao	Prefiro nao responder	Sim	0-50€	Marco	12	Estabelecimento comercial - Hipermercado	Veiculo proprio	Entre 46 e 64 anos	Feminino	Portugal Continental	Leiria	Leiria	Duas	Nenhuma	Ensino superior - Licenciatura	0-1100€	Nao	Nao trabalho - Desempregado		Sim	M	3	10	P	40681887		Unknown
2020-03-13 17:48:41	2020-03-13 17:53:00	Nao			Nao	Muito frequentemente	Internet - site do SNS e/ou da Direcao Geral da Saude		Elevado	Elevado	Nao	Nao	Nao						Entre 46 e 64 anos	Feminino	Portugal Continental	Lisboa	Lisboa	Tres	Nenhuma	Ensino superior - Mestrado	Prefiro nao responder	Sim	Saude		Sim	S	1	7	M	92336108		Unknown
2020-03-13 17:51:00	2020-03-13 17:53:51	Sim	Outro		Nao	Muito frequentemente	Internet - site do SNS e/ou da Direcao Geral da Saude		Muito elevado	Elevado	Sim	Sim	Nao						Entre 26 e 32 anos	Feminino	Portugal Continental	Coimbra	Coimbra	Cinco	Apenas eu / uma	Ensino superior - Mestrado	0-1100€	Sim	Saude		Sim	E	0	9	S	70623062		Unknown
2020-03-13 17:49:56	2020-03-13 17:54:02	Nao			Nao	Frequentemente	Internet - site do SNS e/ou da Direcao Geral da Saude		Elevado	Elevado	Nao	Sim	Nao						Entre 19 a 25 anos	Feminino	Portugal Continental	Lisboa	Lisboa	Apenas eu	Nenhuma	Ensino superior - Mestrado	0-1100€	Sim	Saude		Sim	F	1	7	A	37608804		Unknown
2020-03-13 17:46:31	2020-03-13 17:54:23	Nao			Nao	Ocasionalmente	Televisao,Redes sociais - Facebook,Redes sociais - WhatsApp		Elevado	Elevado	Nao	Sim	Nao						Entre 33 e 45 anos	Feminino	Portugal Continental	Lisboa	Vila Franca de Xira	Quatro	Nenhuma	12º ano ou equivalente	0-1100€	Sim	Saude		Sim	P	1	8	S	52060808		Unknown
2020-03-13 17:46:34	2020-03-13 17:54:36	Nao			Nao	Muito frequentemente	Televisao,Internet - mostores de busca (google, ..),Internet - site do SNS e/ou da Direcao Geral da Saude		Muito elevado	Muito elevado	Sim	Nao	Sim	101€-300€	Marco	10	Estabelecimento comercial - Hipermercado	Veiculo proprio	Entre 33 e 45 anos	Masculino	Portugal Continental	Setubal	Seixal	Duas	Apenas eu / uma	Ensino superior - Licenciatura	2001-5000€	Sim	Saude		Nao					78535269
2020-03-13 17:50:00	2020-03-13 17:54:39	Nao			Nao	Muito frequentemente	Redes sociais - Facebook		Elevado	Elevado	Nao	Sim	Sim	301€-500€	Marco	10	Estabelecimento comercial - Supermercado	Veiculo proprio	Entre 33 e 45 anos	Feminino	Portugal Continental	Lisboa	Lisboa	Tres	Apenas eu / uma	Ensino superior - Licenciatura	2001-5000€	Nao	Gestao		Sim	S	1	8	F	63360049		Unknown
2020-03-13 17:49:43	2020-03-13 17:55:16	Nao			Nao	Frequentemente	Internet - site do SNS e/ou da Direcao Geral da Saude,Internet - sites de noticias,Redes sociais - Facebook		Elevado	Elevado	Nao	Nao	Nao						Entre 33 e 45 anos	Masculino	Portugal Continental	Leiria	Marinha Grande	Apenas eu	Nenhuma	6 anos de escolaridade	1101-1500€	Nao	Industria		Sim	M	0	10	M	22701833		Unknown
2020-03-13 17:48:12	2020-03-13 17:56:03	Nao			Nao	Muito frequentemente	Televisao,Redes sociais - Facebook,Redes sociais - WhatsApp		Muito elevado	Muito elevado	Sim	Sim	Nao						Entre 26 e 32 anos	Masculino	Portugal Continental	Setubal	Seixal	Duas	Nenhuma	12º ano ou equivalente	1101-1500€	Nao	Outro	Jogador de futebol	Sim	M	1	9	C	89812203		Unknown
2020-03-13 17:54:29	2020-03-13 17:57:17	Nao			Nao	Frequentemente	Televisao,Internet - site do SNS e/ou da Direcao Geral da Saude,Internet - sites de noticias		Elevado	Elevado	Sim	Nao	Nao						Entre 46 e 64 anos	Masculino	Portugal Continental	Lisboa	Lisboa	Duas	Nenhuma	Ensino superior - Licenciatura	5001€ +	Sim	Saude		Sim	M	0	10	A	61047598		Unknown
2020-03-13 17:51:29	2020-03-13 17:59:38	Sim	Dirigi-me a uma farmacia		Sim	Ocasionalmente	Televisao,Internet - site do SNS e/ou da Direcao Geral da Saude,Redes sociais - Facebook		Muito elevado	Muito elevado	Nao	Sim	Sim	501€ ou mais	Marco	9	Estabelecimento comercial - Supermercado	Veiculo proprio	Entre 46 e 64 anos	Feminino	Portugal Continental	Faro	Olhao	Quatro	Nenhuma	Ensino superior - Mestrado	1501-2000€	Sim	Saude		Sim	B	9	M	M	34404429		Unknown
2020-03-13 17:51:39	2020-03-13 17:59:50	Nao			Nao	Frequentemente	Internet - site do SNS e/ou da Direcao Geral da Saude,Internet - sites de noticias		Elevado	Nulo	Nao	Prefiro nao responder	Sim	101€-300€	Marco	9	Estabelecimento comercial - Supermercado	Veiculo proprio	Entre 46 e 64 anos	Feminino	Portugal Continental	Evora	Evora	Quatro	Nenhuma	Ensino superior - Licenciatura	1501-2000€	Sim	Saude		Sim	G	0	9	M	86852680		Unknown
2020-03-13 17:57:14	2020-03-13 18:01:14	Nao			Nao	Muito frequentemente	Televisao,Internet - sites de noticias,Redes sociais - Facebook		Muito elevado	Muito elevado	Nao	Nao	Nao						Entre 46 e 64 anos	Feminino	Portugal Continental	Lisboa	Lisboa	Tres	Nenhuma	Ensino superior - Doutoramento	1501-2000€	Nao	Outro		Sim	F	4	6	A	63127812		Unknown
2020-03-13 17:58:04	2020-03-13 18:03:06	Nao			Nao	Frequentemente	Outro		Elevado	Moderado	Nao	Sim	Nao						Entre 33 e 45 anos	Masculino	Portugal Continental	Leiria	Peniche	Duas	Cinco	Ensino superior - Mestrado	2001-5000€	Sim	Saude		Sim	M	0	5	C	69175087		Unknown
2020-03-13 17:58:41	2020-03-13 18:03:07	Nao			Nao	Muito frequentemente	Internet - sites de noticias,Redes sociais - Facebook,Redes sociais - WhatsApp		Muito elevado	Muito elevado	Nao	Sim	Sim	101€-300€	Marco	9	Online		Entre 33 e 45 anos	Masculino	Portugal Continental	Braga	Braga	Quatro	Nenhuma	Ensino superior - Mestrado	2001-5000€	Nao	Saude		Sim	M	2	11	A	61562168		Unknown
2020-03-13 17:59:55	2020-03-13 18:03:40	Sim	Nada/automedicacao		Nao	Muito frequentemente	Televisao,Jornais,Redes sociais - WhatsApp		Elevado	Elevado	Sim	Sim	Sim	0-50€	Marco	12	Estabelecimento comercial - Supermercado	A pe	Entre 33 e 45 anos	Feminino	Portugal Continental	Lisboa	Lisboa	Tres	Nenhuma	Ensino superior - Mestrado	2001-5000€	Nao	Outro	Analise estatistica numa fundacao sem fins lucrativos	Sim	M	2	10	R	70264195		Unknown
2020-03-13 18:02:53	2020-03-13 18:05:57	Nao			Nao	Frequentemente	Televisao,Internet - sites de noticias,Redes sociais - WhatsApp		Moderado	Moderado	Nao	Nao	Nao						Entre 19 a 25 anos	Masculino	Portugal Continental	Setubal	Seixal	Quatro	Nenhuma	Ensino superior - Mestrado	2001-5000€	Nao	Actividades financeiras e de seguros		Sim	M	0	10	A	52547384		Unknown
2020-03-13 18:02:19	2020-03-13 18:07:31	Nao			Sim	Muito frequentemente	Televisao,Internet - sites de noticias		Muito elevado	Muito elevado	Nao	Sim	Sim	101€-300€	Fevereiro	24	Estabelecimento comercial - Hipermercado	Veiculo proprio	Entre 33 e 45 anos	Feminino	Regiao Autonoma da Madeira	Madeira	Santa Cruz	Tres	Nenhuma	Ensino superior - Licenciatura	1501-2000€	Nao	Actividades financeiras e de seguros		Sim	M	1	9	C	90137933		Unknown
2020-03-13 17:33:28	2020-03-13 18:07:47	Nao			Nao	Frequentemente	Televisao,Internet - mostores de busca (google, ..)		Elevado	Elevado	Nao	Sim	Nao						Entre 65 e 79 anos	Masculino	Portugal Continental	Setubal	Seixal	Duas	Duas	Ensino superior - Licenciatura	Prefiro nao responder	Sim	Saude		Sim	M	0	4	T	56852427		Unknown
2020-03-13 18:02:46	2020-03-13 18:09:46	Sim	Dirigi-me a um centro de saude		Nao	Muito frequentemente	Televisao,Jornais,Internet - sites de noticias		Muito elevado	Muito elevado	Nao	Nao	Nao						Entre 46 e 64 anos	Feminino	Portugal Continental	Lisboa	Lisboa	Tres	Nenhuma	Ensino superior - Licenciatura	2001-5000€	Sim	Saude		Sim	F	0	2	M	82134731		Unknown
2020-03-13 16:16:58	2020-03-13 18:10:29	Nao			Nao	Muito frequentemente	Televisao,Jornais,Internet - mostores de busca (google, ..)		Muito elevado	Elevado	Nao	Nao	Sim	0-50€	Marco	13	Estabelecimento comercial - Supermercado	A pe	Entre 26 e 32 anos	Feminino	Portugal Continental	Lisboa	Lisboa	Apenas eu	Nenhuma	Ensino superior - Mestrado	1501-2000€	Nao	Saude		Sim	M	1	6	S	61050074		Unknown
2020-03-13 18:06:28	2020-03-13 18:10:49	Nao			Nao	Frequentemente	Televisao,Internet - sites de noticias,Redes sociais - Outro		Elevado	Muito elevado	Nao	Sim	Nao						Entre 46 e 64 anos	Feminino	Portugal Continental	Portalegre	Portalegre	Tres	Duas	12º ano ou equivalente	Prefiro nao responder	Sim	Gestao		Sim	J	J	6	E	77184831		Unknown
2020-03-13 18:05:53	2020-03-13 18:11:23	Nao			Nao	Muito frequentemente	Televisao,Internet - sites de noticias,Redes sociais - Facebook		Muito elevado	Muito elevado	Nao	Sim	Nao						Entre 33 e 45 anos	Feminino	Portugal Continental	Leiria	Marinha Grande	Tres	Nenhuma	Ensino superior - Licenciatura	1101-1500€	Nao	Gestao		Sim	C	O-	-7	M	59733413		Unknown
2020-03-13 18:08:30	2020-03-13 18:12:00	Nao			Sim	Muito frequentemente	Televisao,Redes sociais - Facebook		Muito elevado	Muito elevado	Nao	Sim	Nao						Entre 46 e 64 anos	Feminino	Portugal Continental	Lisboa	Oeiras	Tres	Apenas eu / uma	12º ano ou equivalente	1501-2000€	Nao	Outro		Sim	H	0	2	A	52595651		Unknown
2020-03-13 18:06:44	2020-03-13 18:12:48	Nao			Nao	Muito frequentemente	Televisao,Radio,Internet - sites de noticias		Muito elevado	Muito elevado	Nao	Sim	Nao						Entre 33 e 45 anos	Feminino	Portugal Continental	Setubal	Alcochete	Duas	Nenhuma	Ensino superior - Licenciatura	2001-5000€	Nao	Gestao		Sim	M	2	6	S	4392625		Unknown
2020-03-13 18:07:15	2020-03-13 18:13:07	Nao			Nao	Frequentemente	Televisao,Internet - site do SNS e/ou da Direcao Geral da Saude,Redes sociais - Facebook		Elevado	Elevado	Nao	Sim	Sim	101€-300€	Marco	5	Estabelecimento comercial - Supermercado	Veiculo proprio	Entre 46 e 64 anos	Masculino	Portugal Continental	Lisboa	Lisboa	Apenas eu	Nenhuma	Ensino superior - Mestrado	2001-5000€	Nao	Saude		Nao					36396147
2020-03-13 18:09:38	2020-03-13 18:13:36	Nao			Nao	Muito frequentemente	Internet - site do SNS e/ou da Direcao Geral da Saude,Internet - sites de noticias		Muito elevado	Muito elevado	Nao	Sim	Nao						Entre 46 e 64 anos	Feminino	Portugal Continental	Lisboa	Cascais	Tres	Nenhuma	12º ano ou equivalente	Prefiro nao responder	Nao	Outro		Sim	I	0	9	M	41015247		Unknown
2020-03-13 18:12:17	2020-03-13 18:15:31	Nao			Nao	Muito frequentemente	Internet - mostores de busca (google, ..),Internet - site do SNS e/ou da Direcao Geral da Saude,Redes sociais - Twitter		Moderado	Moderado	Nao	Sim	Nao						Entre 19 a 25 anos	Masculino	Portugal Continental	Lisboa	Cascais	Tres	Nenhuma	12º ano ou equivalente	5001€ +	Sim	Economia		Sim	M	0	1	A	53791752		Unknown
2020-03-13 18:11:55	2020-03-13 18:15:54	Nao			Nao	Frequentemente	Televisao		Moderado	Elevado	Nao	Nao	Nao						Entre 46 e 64 anos	Masculino	Portugal Continental	Lisboa	Oeiras	Duas	Nenhuma	Ensino superior - Licenciatura	2001-5000€	Nao	Comercio (grosso/retalho)		Sim	M	0	1	J	69805669		Unknown
2020-03-13 18:12:28	2020-03-13 18:17:11	Nao			Nao	Muito frequentemente	Televisao,Internet - mostores de busca (google, ..),Redes sociais - Facebook		Muito elevado	Elevado	Nao	Prefiro nao responder	Nao						Entre 26 e 32 anos	Feminino	Portugal Continental	Coimbra	Coimbra	Mais do que cinco	Nenhuma	Ensino superior - Mestrado	1101-1500€	Sim	Nao trabalho - Desempregado		Sim	M	1	7	B	40474814		Unknown
2020-03-13 18:13:06	2020-03-13 18:17:31	Nao			Nao	Muito frequentemente	Televisao,Jornais,Radio		Muito elevado	Elevado	Nao	Sim	Nao						Entre 46 e 64 anos	Masculino	Portugal Continental	Lisboa	Lisboa	Duas	Nenhuma	Ensino superior - Doutoramento	5001€ +	Nao	Investigacao		Sim	M	1	5	M	25926054		Unknown
2020-03-13 18:12:44	2020-03-13 18:18:08	Nao			Nao	Frequentemente	Televisao,Internet - mostores de busca (google, ..),Redes sociais - Facebook		Muito elevado	Elevado	Nao	Sim	Sim	101€-300€	Marco	13	Online		Entre 33 e 45 anos	Feminino	Portugal Continental	Lisboa	Cascais	Quatro	Nenhuma	Ensino superior - Licenciatura	Prefiro nao responder	Nao	Informatica		Sim	M	1	5	S	98097960		Unknown
2020-03-13 18:16:22	2020-03-13 18:20:17	Nao			Nao	Frequentemente	Internet - site do SNS e/ou da Direcao Geral da Saude		Elevado	Elevado	Nao	Sim	Nao						Entre 46 e 64 anos	Feminino	Portugal Continental	Braga	Braga	Duas	Nenhuma	Ensino superior - Doutoramento	2001-5000€	Nao	Educacao		Sim	M	0	6	I	56940409		Unknown
2020-03-13 18:11:01	2020-03-13 18:20:17	Nao			Nao	Muito frequentemente	Televisao,Internet - mostores de busca (google, ..),Redes sociais - Facebook		Muito elevado	Moderado	Nao	Nao	Nao						Entre 46 e 64 anos	Feminino	Portugal Continental	Santarem	Torres Novas	Quatro	Nenhuma	Ensino superior - Licenciatura	2001-5000€	Nao	Outro		Sim	M	1	1	L	27996189		Unknown
2020-03-13 18:16:46	2020-03-13 18:20:51	Nao			Nao	Frequentemente	Televisao,Internet - site do SNS e/ou da Direcao Geral da Saude,Internet - sites de noticias		Elevado	Muito elevado	Nao	Nao	Nao						Entre 33 e 45 anos	Masculino	Portugal Continental	Lisboa	Lisboa	Duas	Apenas eu / uma	Ensino superior - Licenciatura	2001-5000€	Nao	Empreendedorismo		Sim	M	1	3	P	41299512		Unknown
2020-03-13 18:15:41	2020-03-13 18:21:01	Nao			Nao	Frequentemente	Internet - sites de noticias		Elevado	Elevado	Nao	Nao	Nao						Entre 46 e 64 anos	Masculino	Portugal Continental	Leiria	Leiria	Duas	Apenas eu / uma	Ensino superior - Mestrado	2001-5000€	Nao	Economia		Sim	M	0	12	P	32360314		Unknown
2020-03-13 18:13:30	2020-03-13 18:22:26	Nao			Sim	Muito frequentemente	Televisao,Radio,Internet - sites de noticias		Muito elevado	Muito elevado	Nao	Sim	Sim	301€-500€	Marco	11	Estabelecimento comercial - Hipermercado	Veiculo proprio	Entre 46 e 64 anos	Masculino	Portugal Continental	Aveiro	Anadia	Apenas eu	Nenhuma	12º ano ou equivalente	2001-5000€	Nao	Outro		Sim	M	0	11	M	51984894		Unknown
2020-03-13 18:20:04	2020-03-13 18:23:53	Nao			Nao	Muito frequentemente	Televisao,Internet - site do SNS e/ou da Direcao Geral da Saude,Outro		Elevado	Elevado	Nao	Sim	Nao						Entre 46 e 64 anos	Feminino	Portugal Continental	Lisboa	Amadora	Tres	Nenhuma	Ensino superior - Licenciatura	2001-5000€	Nao	Outro		Sim	A	10	4	A	1000404		Unknown
2020-03-13 18:22:49	2020-03-13 18:27:12	Nao			Nao	Frequentemente	Televisao		Elevado	Elevado	Nao	Nao	Nao						Entre 46 e 64 anos	Feminino	Portugal Continental	Coimbra	Coimbra	Quatro	Nenhuma	Ensino superior - Licenciatura	Prefiro nao responder	Sim	Saude		Sim	M	1	12	F	45693324		Unknown
2020-03-13 18:22:41	2020-03-13 18:27:27	Sim	Dirigi-me a um centro de saude		Nao	Muito frequentemente	Internet - site do SNS e/ou da Direcao Geral da Saude,Redes sociais - Facebook,Redes sociais - WhatsApp		Muito elevado	Muito elevado	Nao	Sim	Sim	0-50€	Marco	12	Estabelecimento comercial - Mercearia	Veiculo proprio	Entre 33 e 45 anos	Feminino	Portugal Continental	Leiria	Pombal	Tres	Duas	12º ano ou equivalente	0-1100€	Nao	Educacao		Sim	C	2	O5	C	69442373		Unknown
2020-03-13 18:25:36	2020-03-13 18:29:42	Sim	Nada/automedicacao		Nao	Muito frequentemente	Televisao,Internet - sites de noticias,Redes sociais - Facebook		Elevado	Elevado	Nao	Sim	Nao						Entre 26 e 32 anos	Feminino	Portugal Continental	Lisboa	Lisboa	Duas	Nenhuma	Ensino superior - Mestrado	2001-5000€	Nao	Gestao		Sim	M	1	2	S	5888648		Unknown
2020-03-13 18:25:28	2020-03-13 18:30:55	Sim	Dirigi-me a uma farmacia		Nao	Frequentemente	Televisao,Internet - sites de noticias,Redes sociais - WhatsApp		Elevado	Elevado	Nao	Prefiro nao responder	Sim	Prefiro nao responder	Marco	11	Estabelecimento comercial - Supermercado	Veiculo proprio	Entre 65 e 79 anos	Feminino	Portugal Continental	Lisboa	Alenquer	Apenas eu	Nenhuma	9º ano ou equivalente	Prefiro nao responder	Nao	Nao trabalho - Reformado		Nao					10189048
2020-03-13 18:22:40	2020-03-13 18:32:18	Nao			Nao	Muito frequentemente	Televisao,Internet - mostores de busca (google, ..),Redes sociais - Facebook		Muito elevado	Muito elevado	Nao	Sim	Sim	51€-100€	Marco	11	Estabelecimento comercial - Supermercado	Veiculo proprio	Entre 46 e 64 anos	Feminino	Portugal Continental	Lisboa	Oeiras	Duas	Nenhuma	12º ano ou equivalente	1501-2000€	Nao	Economia		Sim	M	7	10	A	46257490		Unknown
2020-03-13 18:27:56	2020-03-13 18:33:10	Nao			Nao	Muito frequentemente	Televisao,Internet - site do SNS e/ou da Direcao Geral da Saude,Redes sociais - Facebook		Muito elevado	Elevado	Nao	Sim	Nao						Entre 46 e 64 anos	Feminino	Portugal Continental	Lisboa	Lisboa	Duas	Nenhuma	Ensino superior - Licenciatura	2001-5000€	Nao	Saude		Sim	I	1	2	A	19584929		Unknown
2020-03-13 18:27:32	2020-03-13 18:33:32	Nao			Sim	Frequentemente	Televisao,Internet - site do SNS e/ou da Direcao Geral da Saude,Internet - sites de noticias		Elevado	Elevado	Nao	Nao	Sim	101€-300€	Marco	13	Online		Entre 46 e 64 anos	Feminino	Portugal Continental	Lisboa	Lisboa	Apenas eu	Nenhuma	Ensino superior - Mestrado	1101-1500€	Sim	Saude		Sim	M	0	1	A	70244262		Unknown
2020-03-13 18:30:51	2020-03-13 18:35:14	Nao			Nao	Pouco frequentemente	Televisao,Internet - mostores de busca (google, ..),Redes sociais - Facebook		Moderado	Moderado	Nao	Sim	Nao						Entre 33 e 45 anos	Feminino	Portugal Continental	Leiria	Leiria	Cinco	Nenhuma	9º ano ou equivalente	0-1100€	Nao	Industria		Sim	F	1	3	S	84845317		Unknown
2020-03-13 18:34:50	2020-03-13 18:39:14	Nao			Nao	Muito frequentemente	Internet - site do SNS e/ou da Direcao Geral da Saude,Internet - sites de noticias,Redes sociais - WhatsApp		Elevado	Elevado	Nao	Sim	Sim	51€-100€	Marco	11	Estabelecimento comercial - Supermercado	Veiculo proprio	Menos de 18 anos	Feminino	Portugal Continental	Lisboa	Lisboa	Tres	Tres	Ensino superior - Licenciatura	Prefiro nao responder	Nao	Nao trabalho - Estudante		Sim	P	1	7	V	18954567		Unknown
2020-03-13 18:32:31	2020-03-13 18:40:31	Nao			Nao	Frequentemente	Televisao,Internet - sites de noticias		Moderado	Elevado	Nao	Nao	Nao						Entre 46 e 64 anos	Feminino	Portugal Continental	Lisboa	Odivelas	Duas	Nenhuma	12º ano ou equivalente	0-1100€	Sim	Saude		Sim	E	0	1	T	8007327		Unknown
2020-03-13 18:35:11	2020-03-13 18:41:18	Nao			Nao	Frequentemente	Televisao,Internet - sites de noticias,Redes sociais - WhatsApp		Elevado	Moderado	Sim	Sim	Sim	0-50€	Marco	3	Estabelecimento comercial - Supermercado	Veiculo proprio	Entre 46 e 64 anos	Feminino	Portugal Continental	Braga	Vila Nova de Famalicao	Mais do que cinco	Nenhuma	Ensino superior - Licenciatura	0-1100€	Nao	Agricultura		Sim	M	2	1	B	40861895		Unknown
2020-03-13 18:38:29	2020-03-13 18:41:34	Nao			Nao	Muito frequentemente	Televisao,Internet - site do SNS e/ou da Direcao Geral da Saude,Outro		Moderado	Elevado	Nao	Sim	Nao						Entre 46 e 64 anos	Feminino	Portugal Continental	Setubal	Setubal	Quatro	Nenhuma	Ensino superior - Licenciatura	Prefiro nao responder	Sim	Saude		Sim	M	2	1	N	62859879		Unknown
2020-03-13 18:38:04	2020-03-13 18:41:40	Nao			Nao	Frequentemente	Televisao		Elevado	Elevado	Nao	Sim	Sim	0-50€	Marco	12	Estabelecimento comercial - Supermercado	Veiculo proprio	Entre 46 e 64 anos	Feminino	Portugal Continental	Setubal	Barreiro	Tres	Duas	Ensino superior - Mestrado	2001-5000€	Nao	Educacao		Sim	A	0	4	C	44099453		Unknown
2020-03-13 18:37:32	2020-03-13 18:42:34	Nao			Nao	Frequentemente	Jornais,Internet - mostores de busca (google, ..),Redes sociais - WhatsApp		Elevado	Elevado	Sim	Sim	Sim	Prefiro nao responder	Marco	13	Estabelecimento comercial - Hipermercado	Veiculo proprio	Entre 19 a 25 anos	Feminino	Portugal Continental	Castelo Branco	Covilha	Cinco	Nenhuma	12º ano ou equivalente	5001€ +	Sim	Economia		Nao					96182391
2020-03-13 18:46:16	2020-03-13 18:50:14	Nao			Nao	Muito frequentemente	Televisao,Radio,Internet - site do SNS e/ou da Direcao Geral da Saude		Muito elevado	Muito elevado	Nao	Sim	Nao						Entre 46 e 64 anos	Feminino	Portugal Continental	Lisboa	Oeiras	Quatro	Nenhuma	Ensino superior - Mestrado	2001-5000€	Sim	Saude		Sim	M	1	11	L	18256100		Unknown
2020-03-13 18:42:01	2020-03-13 18:50:47	Sim	Outro		Nao	Muito frequentemente	Televisao		Muito elevado	Muito elevado	Nao	Nao	Sim	101€-300€	Fevereiro	22	Estabelecimento comercial - Supermercado	Veiculo proprio	Entre 26 e 32 anos	Feminino	Portugal Continental	Lisboa	Cascais	Duas	Nenhuma	Ensino superior - Licenciatura	1101-1500€	Sim	Saude		Sim	A	9	2	C	67679638		Unknown
2020-03-13 18:49:28	2020-03-13 18:52:26	Nao			Nao	Frequentemente	Televisao,Internet - site do SNS e/ou da Direcao Geral da Saude,Redes sociais - Facebook		Elevado	Elevado	Nao	Sim	Nao						Entre 33 e 45 anos	Feminino	Portugal Continental	Leiria	Nazare	Duas	Nenhuma	Ensino superior - Licenciatura	1501-2000€	Nao	Transporte e armazenagem		Sim	A	1	6	S	9292591		Unknown
2020-03-13 18:46:37	2020-03-13 18:52:37	Nao			Nao	Muito frequentemente	Televisao,Internet - sites de noticias,Redes sociais - Facebook		Muito elevado	Muito elevado	Nao	Sim	Nao						Entre 46 e 64 anos	Feminino	Portugal Continental	Porto	Porto	Quatro	Nenhuma	Ensino superior - Licenciatura	5001€ +	Sim	Educacao		Sim	B	1	1	F	92843797		Unknown
2020-03-13 18:46:11	2020-03-13 18:52:40	Nao			Nao	Muito frequentemente	Internet - mostores de busca (google, ..),Internet - site do SNS e/ou da Direcao Geral da Saude,Redes sociais - WhatsApp		Muito elevado	Elevado	Nao	Sim	Nao						Entre 46 e 64 anos	Feminino	Portugal Continental	Lisboa	Sintra	Quatro	Nenhuma	Ensino superior - Licenciatura	2001-5000€	Sim	Saude		Sim	G	2	11	H	43111174		Unknown
2020-03-13 18:47:13	2020-03-13 18:54:26	Nao			Nao	Muito frequentemente	Televisao,Internet - site do SNS e/ou da Direcao Geral da Saude,Internet - sites de noticias		Elevado	Elevado	Nao	Sim	Nao						Entre 33 e 45 anos	Feminino	Portugal Continental	Lisboa	Loures	Quatro	Nenhuma	Ensino superior - Mestrado	2001-5000€	Nao	Gestao		Sim	M	1	3	I	14059028		Unknown
2020-03-13 18:51:41	2020-03-13 18:55:42	Nao			Sim	Muito frequentemente	Televisao,Redes sociais - Facebook,Redes sociais - WhatsApp		Elevado	Muito elevado	Nao	Sim	Nao						Entre 33 e 45 anos	Feminino	Portugal Continental	Porto	Porto	Duas	Nenhuma	Ensino superior - Licenciatura	1101-1500€	Nao	Educacao		Sim	Y	4	9	S	93351999		Unknown
2020-03-13 18:53:52	2020-03-13 18:58:28	Nao			Nao	Muito frequentemente	Internet - mostores de busca (google, ..),Internet - sites de noticias,Redes sociais - Facebook		Muito elevado	Muito elevado	Nao	Sim	Sim	51€-100€	Marco	10	Estabelecimento comercial - Supermercado	Veiculo proprio	Entre 46 e 64 anos	Feminino	Portugal Continental	Lisboa	Oeiras	Tres	Nenhuma	Ensino superior - Doutoramento	1501-2000€	Sim	Educacao		Nao					64744202
2020-03-13 18:52:47	2020-03-13 18:59:51	Nao			Nao	Frequentemente	Televisao,Redes sociais - Facebook		Elevado	Elevado	Nao	Nao	Nao						Entre 33 e 45 anos	Feminino	Portugal Continental	Aveiro	Estarreja	Cinco	Quatro	12º ano ou equivalente	1101-1500€	Nao	Outro	Servicos	Sim	P	0	1	T	83407386		Unknown
2020-03-13 18:55:20	2020-03-13 19:02:11	Sim	Nada/automedicacao		Nao	Muito frequentemente	Televisao,Redes sociais - Facebook		Muito elevado	Elevado	Nao	Sim	Nao						Entre 46 e 64 anos	Masculino	Portugal Continental	Leiria	Leiria	Tres	Duas	12º ano ou equivalente	Prefiro nao responder	Nao	Industria		Sim	M	0	O1	M	4917022		Unknown
2020-03-13 18:58:38	2020-03-13 19:02:37	Sim	Outro	Alergia	Nao	Muito frequentemente	Internet - site do SNS e/ou da Direcao Geral da Saude		Elevado	Elevado	Sim	Sim	Nao						Entre 46 e 64 anos	Masculino	Portugal Continental	Lisboa	Odivelas	Tres	Nenhuma	Ensino superior - Doutoramento	5001€ +	Nao	Educacao		Sim	M	0	1	J	12766523		Unknown
2020-03-13 18:58:22	2020-03-13 19:03:40	Nao			Nao	Frequentemente	Televisao,Jornais		Muito elevado	Muito elevado	Nao	Nao	Sim	0-50€	Marco	12	Estabelecimento comercial - Supermercado	A pe	Entre 26 e 32 anos	Masculino	Portugal Continental	Setubal	Almada	Duas	Nenhuma	12º ano ou equivalente	1101-1500€	Nao	Transporte e armazenagem		Sim	M	2	11	M	73075651		Unknown
2020-03-13 18:58:51	2020-03-13 19:04:49	Nao			Nao	Muito frequentemente	Televisao,Internet - site do SNS e/ou da Direcao Geral da Saude,Redes sociais - Facebook		Muito elevado	Moderado	Nao	Nao	Nao						Entre 46 e 64 anos	Feminino	Portugal Continental	Coimbra	Coimbra	Duas	Nenhuma	Ensino superior - Licenciatura	1501-2000€	Sim	Saude		Sim	E	0	6	C	82156769		Unknown
2020-03-13 19:02:03	2020-03-13 19:05:51	Nao			Nao	Muito frequentemente	Televisao,Internet - site do SNS e/ou da Direcao Geral da Saude		Elevado	Elevado	Sim	Sim	Nao						Entre 33 e 45 anos	Feminino	Portugal Continental	Lisboa	Lisboa	Tres	Nenhuma	Ensino superior - Mestrado	1101-1500€	Sim	Actividades de Apoio Social		Sim	A	0	6	L	43123335		Unknown
2020-03-13 19:04:32	2020-03-13 19:07:49	Nao			Nao	Frequentemente	Outro		Nulo	Elevado	Nao	Sim	Nao						Entre 26 e 32 anos	Masculino	Portugal Continental	Porto	Porto	Duas	Nenhuma	12º ano ou equivalente	1101-1500€	Sim	Saude		Sim	P	0	93	V	11117577		Unknown
2020-03-13 19:05:54	2020-03-13 19:09:49	Nao			Nao	Frequentemente	Televisao,Internet - site do SNS e/ou da Direcao Geral da Saude,Redes sociais - Facebook		Elevado	Elevado	Nao	Nao	Nao						Entre 46 e 64 anos	Feminino	Portugal Continental	Castelo Branco	Covilha	Quatro	Nenhuma	Ensino superior - Doutoramento	2001-5000€	Sim	Saude		Sim	G	1	2	M	12951648		Unknown
2020-03-13 19:06:48	2020-03-13 19:09:57	Nao			Nao	Frequentemente	Televisao,Redes sociais - Facebook		Elevado	Elevado	Nao	Prefiro nao responder	Nao						Entre 26 e 32 anos	Masculino	Portugal Continental	Castelo Branco	Covilha	Tres	Nenhuma	Ensino superior - Mestrado	Prefiro nao responder	Sim	Nao trabalho - Estudante		Sim	L	0	12	E	51849093		Unknown
2020-03-13 19:05:49	2020-03-13 19:10:07	Nao			Nao	Muito frequentemente	Televisao		Moderado	Moderado	Nao	Sim	Nao						Entre 33 e 45 anos	Feminino	Portugal Continental	Santarem	Benavente	Tres	Nenhuma	6 anos de escolaridade	0-1100€	Nao	Construcao		Sim	M	1	12	M	75117787		Unknown
2020-03-13 19:04:01	2020-03-13 19:12:04	Nao			Sim	Frequentemente	Televisao,Internet - site do SNS e/ou da Direcao Geral da Saude,Redes sociais - Facebook		Muito elevado	Muito elevado	Nao	Sim	Nao						Entre 46 e 64 anos	Feminino	Portugal Continental	Lisboa	Sintra	Apenas eu	Nenhuma	9º ano ou equivalente	0-1100€	Nao	Nao trabalho - Desempregado		Sim	M	1	12	N	98035052		Unknown
2020-03-13 19:07:11	2020-03-13 19:12:21	Nao			Nao	Frequentemente	Televisao,Redes sociais - Facebook		Elevado	Elevado	Nao	Nao	Nao						Entre 46 e 64 anos	Feminino	Portugal Continental	Faro	Lagoa	Tres	Nenhuma	12º ano ou equivalente	Prefiro nao responder	Nao	Educacao		Sim	M	2	6	R	4123157		Unknown
2020-03-13 19:06:55	2020-03-13 19:12:25	Nao			Sim	Muito frequentemente	Televisao,Internet - site do SNS e/ou da Direcao Geral da Saude,Internet - sites de noticias		Muito elevado	Nulo	Sim	Sim	Sim	51€-100€	Marco	4	Estabelecimento comercial - Hipermercado	Veiculo proprio	Entre 19 a 25 anos	Feminino	Portugal Continental	Lisboa	Oeiras	Cinco	Nenhuma	Ensino superior - Licenciatura	Prefiro nao responder	Nao	Economia		Sim	c	1	4	c	65983733		Unknown
2020-03-13 19:07:39	2020-03-13 19:14:59	Nao			Nao	Muito frequentemente	Televisao,Internet - sites de noticias		Muito elevado	Muito elevado	Nao	Nao	Nao						Entre 65 e 79 anos	Feminino	Portugal Continental	Setubal	Alcochete	Apenas eu	Apenas eu / uma	12º ano ou equivalente	0-1100€	Nao	Nao trabalho - Reformado		Sim	A	0	12	N	83642158		Unknown
2020-03-13 19:09:28	2020-03-13 19:15:13	Nao			Nao	Frequentemente	Televisao,Redes sociais - Facebook,Redes sociais - WhatsApp		Elevado	Elevado	Nao	Nao	Nao						Entre 26 e 32 anos	Masculino	Portugal Continental	Lisboa	Oeiras	Duas	Nenhuma	Ensino superior - Mestrado	1101-1500€	Nao	Outro		Sim	L	1	5	A	64047834		Unknown
2020-03-13 19:10:25	2020-03-13 19:15:13	Nao			Nao	Frequentemente	Televisao		Muito elevado	Muito elevado	Sim	Sim	Nao						Entre 46 e 64 anos	Feminino	Portugal Continental	Lisboa	Odivelas	Tres	Nenhuma	Ensino superior - Licenciatura	0-1100€	Nao	Educacao		Sim	M	0	7	G	36553292		Unknown
2020-03-13 19:08:56	2020-03-13 19:16:14	Nao			Nao	Muito frequentemente	Televisao,Internet - mostores de busca (google, ..),Redes sociais - Facebook		Muito elevado	Elevado	Nao	Prefiro nao responder	Sim	101€-300€	Marco	3	Estabelecimento comercial - Hipermercado	Veiculo proprio	Entre 46 e 64 anos	Feminino	Portugal Continental	Lisboa	Lisboa	Tres	Apenas eu / uma	12º ano ou equivalente	2001-5000€	Nao	Outro	desemprego	Sim	M	0	7	M	6439679		Unknown
2020-03-13 19:13:27	2020-03-13 19:17:49	Nao			Nao	Muito frequentemente	Televisao,Internet - sites de noticias,Redes sociais - Twitter		Muito elevado	Muito elevado	Nao	Sim	Sim	0-50€	Marco	11	Estabelecimento comercial - Supermercado	Veiculo proprio	Entre 33 e 45 anos	Feminino	Portugal Continental	Lisboa	Lisboa	Cinco	Nenhuma	Ensino superior - Doutoramento	2001-5000€	Sim	Educacao		Sim	I	0	8	S	8011913		Unknown
2020-03-13 19:14:37	2020-03-13 19:18:30	Nao			Nao	Ocasionalmente	Internet - sites de noticias		Moderado	Moderado	Nao	Nao	Nao						Entre 33 e 45 anos	Feminino	Portugal Continental	Lisboa	Amadora	Duas	Nenhuma	12º ano ou equivalente	Prefiro nao responder	Sim	Outro	Desempregada	Nao					34640935
2020-03-13 19:18:21	2020-03-13 19:21:55	Nao			Nao	Muito frequentemente	Televisao,Internet - mostores de busca (google, ..),Internet - site do SNS e/ou da Direcao Geral da Saude		Muito elevado	Muito elevado	Nao	Nao	Nao						Entre 33 e 45 anos	Masculino	Portugal Continental	Faro	Portimao	Duas	Apenas eu / uma	Ensino superior - Licenciatura	1501-2000€	Nao	Gestao		Sim	R	1	1	A	72701451		Unknown
2020-03-13 19:19:23	2020-03-13 19:22:53	Nao			Sim	Muito frequentemente	Televisao,Jornais,Internet - site do SNS e/ou da Direcao Geral da Saude		Elevado	Elevado	Nao	Sim	Nao						Entre 46 e 64 anos	Feminino	Portugal Continental	Lisboa	Loures	Tres	Nenhuma	Ensino superior - Licenciatura	1101-1500€	Sim	Educacao		Sim	J	1	5	A	26897081		Unknown
2020-03-13 19:18:52	2020-03-13 19:23:13	Sim	Nada/automedicacao		Nao	Muito frequentemente	Televisao,Internet - site do SNS e/ou da Direcao Geral da Saude,Redes sociais - Facebook		Muito elevado	Elevado	Nao	Nao	Nao						Entre 33 e 45 anos	Feminino	Portugal Continental	Porto	Porto	Duas	Nenhuma	Ensino superior - Mestrado	1101-1500€	Sim	Educacao		Sim	M	1	3	v	38417737		Unknown
2020-03-13 19:20:09	2020-03-13 19:26:00	Sim	Dirigi-me a uma farmacia		Nao	Frequentemente	Televisao,Internet - sites de noticias,Redes sociais - Facebook		Moderado	Elevado	Nao	Sim	Nao						Entre 33 e 45 anos	Masculino	Portugal Continental	Setubal	Almada	Duas	Nenhuma	12º ano ou equivalente	2001-5000€	Nao	Outro	Baixa	Sim	T	0	10	C	61215008		Unknown
2020-03-13 19:18:16	2020-03-13 19:26:13	Nao			Nao	Muito frequentemente	Televisao,Internet - site do SNS e/ou da Direcao Geral da Saude,Internet - sites de noticias		Elevado	Elevado	Nao	Prefiro nao responder	Nao						Entre 65 e 79 anos	Masculino	Portugal Continental	Setubal	Seixal	Duas	Nenhuma	12º ano ou equivalente	1101-1500€	Nao	Nao trabalho - Reformado		Sim	J	3	3	P	42131608		Unknown
2020-03-13 19:26:06	2020-03-13 19:30:31	Nao			Nao	Frequentemente	Televisao,Radio,Internet - sites de noticias		Muito elevado	Muito elevado	Nao	Sim	Nao						Entre 33 e 45 anos	Masculino	Portugal Continental	Lisboa	Oeiras	Quatro	Nenhuma	12º ano ou equivalente	2001-5000€	Nao	Comercio (grosso/retalho)		Sim	M	0	8	M	11778653		Unknown
2020-03-13 19:27:59	2020-03-13 19:30:51	Nao			Nao	Ocasionalmente	Redes sociais - Facebook		Muito elevado	Muito elevado	Nao	Nao	Nao						Entre 33 e 45 anos	Feminino	Portugal Continental	Santarem	Vila Nova da Barquinha	Apenas eu	Nenhuma	Ensino superior - Mestrado	0-1100€	Nao	Educacao		Nao					14609100
2020-03-13 19:25:59	2020-03-13 19:31:18	Sim	Nada/automedicacao		Nao	Muito frequentemente	Televisao		Muito elevado	Moderado	Sim	Nao	Nao						Entre 33 e 45 anos	Masculino	Portugal Continental	Setubal	Almada	Duas	Nenhuma	Ensino superior - Licenciatura	1501-2000€	Sim	Saude		Sim	M	0	8	M	25133680		Unknown
2020-03-13 19:28:07	2020-03-13 19:31:21	Sim	Nada/automedicacao		Nao	Muito frequentemente	Internet - mostores de busca (google, ..),Internet - site do SNS e/ou da Direcao Geral da Saude,Internet - sites de noticias		Elevado	Elevado	Nao	Sim	Nao						Entre 19 a 25 anos	Feminino	Portugal Continental	Santarem	Benavente	Mais do que cinco	Nenhuma	12º ano ou equivalente	Prefiro nao responder	Nao	Nao trabalho - Estudante		Sim	S	2	6	C	67363383		Unknown
2020-03-13 19:24:10	2020-03-13 19:32:33	Nao			Nao	Frequentemente	Internet - site do SNS e/ou da Direcao Geral da Saude,Internet - sites de noticias,Redes sociais - Facebook		Muito elevado	Muito elevado	Nao	Nao	Sim	101€-300€	Marco	3	Estabelecimento comercial - Supermercado	A pe	Entre 46 e 64 anos	Feminino	Portugal Continental	Lisboa	Lisboa	Duas	Nenhuma	Ensino superior - Licenciatura	1501-2000€	Nao	Educacao		Sim	A	1	9	C	80539851		Unknown
2020-03-13 19:29:05	2020-03-13 19:33:05	Nao			Nao	Muito frequentemente	Televisao,Internet - mostores de busca (google, ..),Redes sociais - Facebook		Moderado	Elevado	Nao	Sim	Nao						Entre 33 e 45 anos	Feminino	Portugal Continental	Santarem	Benavente	Quatro	Duas	12º ano ou equivalente	0-1100€	Nao	Transporte e armazenagem		Sim	M	2	8	L	84940250		Unknown
2020-03-13 19:33:39	2020-03-13 19:38:18	Nao			Nao	Muito frequentemente	Televisao,Internet - site do SNS e/ou da Direcao Geral da Saude		Muito elevado	Baixo	Nao	Nao	Sim	101€-300€	Marco	9	Online		Entre 33 e 45 anos	Feminino	Portugal Continental	Coimbra	Coimbra	Tres	Nenhuma	Ensino superior - Licenciatura	2001-5000€	Nao	Saude		Sim	M	0	6	M	61174133		Unknown
2020-03-13 19:37:15	2020-03-13 19:42:46	Nao			Nao	Frequentemente	Internet - mostores de busca (google, ..),Internet - site do SNS e/ou da Direcao Geral da Saude,Internet - sites de noticias		Muito elevado	Elevado	Nao	Sim	Nao						Entre 33 e 45 anos	Masculino	Portugal Continental	Braga	Guimaraes	Quatro	Nenhuma	Ensino superior - Mestrado	1501-2000€	Nao	Educacao		Sim	E	0	9	J	35230638		Unknown
2020-03-13 19:38:06	2020-03-13 19:44:03	Nao			Nao	Frequentemente	Televisao,Radio,Internet - site do SNS e/ou da Direcao Geral da Saude		Moderado	Moderado	Nao	Nao	Nao						Entre 46 e 64 anos	Feminino	Portugal Continental	Lisboa	Cadaval	Tres	Nenhuma	Ensino superior - Licenciatura	0-1100€	Nao	Actividades financeiras e de seguros		Sim	F	0	5	M	1371308		Unknown
2020-03-13 19:37:18	2020-03-13 19:44:42	Nao			Nao	Muito frequentemente	Redes sociais - Facebook		Muito elevado	Muito elevado	Nao	Sim	Nao						Entre 46 e 64 anos	Feminino	Portugal Continental	Braga	Esposende	Duas	Apenas eu / uma	Ensino superior - Licenciatura	2001-5000€	Nao	Comercio (grosso/retalho)		Sim	L	0	8	N	37251757		Unknown
2020-03-13 19:44:35	2020-03-13 19:49:42	Nao			Nao	Muito frequentemente	Televisao,Internet - sites de noticias,Outro		Muito elevado	Muito elevado	Sim	Nao	Nao						Entre 33 e 45 anos	Feminino	Portugal Continental	Lisboa	Oeiras	Cinco	Apenas eu / uma	Ensino superior - Licenciatura	2001-5000€	Sim	Saude		Sim	M	2	7	C	83478520		Unknown
2020-03-13 19:47:13	2020-03-13 19:52:06	Nao			Nao	Frequentemente	Televisao,Internet - sites de noticias,Redes sociais - Facebook		Elevado	Muito elevado	Nao	Sim	Sim	51€-100€	Marco	7	Estabelecimento comercial - Hipermercado	Veiculo proprio	Entre 33 e 45 anos	Masculino	Portugal Continental	Porto	Matosinhos	Duas	Nenhuma	Ensino superior - Doutoramento	2001-5000€	Nao	Empreendedorismo		Sim	T	1	5	L	70826810		Unknown
2020-03-13 19:45:13	2020-03-13 19:54:25	Nao			Nao	Frequentemente	Televisao,Internet - site do SNS e/ou da Direcao Geral da Saude,Redes sociais - Facebook		Muito elevado	Muito elevado	Nao	Nao	Sim	101€-300€	Marco	11	Estabelecimento comercial - Supermercado	Veiculo proprio	Entre 26 e 32 anos	Feminino	Portugal Continental	Setubal	Grandola	Tres	Duas	12º ano ou equivalente	0-1100€	Nao	Comercio (grosso/retalho)		Sim	N	0	11	r	93162270		Unknown
2020-03-13 19:52:33	2020-03-13 19:58:13	Nao			Nao	Frequentemente	Televisao,Radio,Internet - sites de noticias		Moderado	Muito elevado	Nao	Sim	Nao						Entre 46 e 64 anos	Feminino	Portugal Continental	Santarem	Vila Nova da Barquinha	Mais do que cinco	Duas	Ensino superior - Mestrado	2001-5000€	Sim	Saude		Sim	M	0	1	C	2573229		Unknown
2020-03-13 19:54:31	2020-03-13 19:59:29	Nao			Nao	Muito frequentemente	Internet - mostores de busca (google, ..),Redes sociais - Facebook		Elevado	Moderado	Nao	Sim	Nao						Entre 46 e 64 anos	Feminino	Portugal Continental	Lisboa	Lisboa	Quatro	Nenhuma	Ensino superior - Licenciatura	Prefiro nao responder	Nao	Educacao		Sim	A	1	10	H	35184057		Unknown
2020-03-13 19:57:59	2020-03-13 20:02:38	Sim	Nada/automedicacao,Outro		Nao	Muito frequentemente	Televisao,Internet - mostores de busca (google, ..),Internet - site do SNS e/ou da Direcao Geral da Saude		Muito elevado	Moderado	Sim	Nao	Sim	301€-500€	Marco	5	Estabelecimento comercial - Hipermercado	Veiculo proprio	Entre 19 a 25 anos	Feminino	Portugal Continental	Leiria	Marinha Grande	Duas	Nenhuma	12º ano ou equivalente	0-1100€	Nao	Industria		Sim	M	1	5	C	81061967		Unknown
2020-03-13 19:59:25	2020-03-13 20:03:15	Nao			Nao	Frequentemente	Televisao,Radio,Internet - sites de noticias		Moderado	Moderado	Nao	Sim	Nao						Entre 33 e 45 anos	Masculino	Portugal Continental	Setubal	Almada	Quatro	Nenhuma	Ensino superior - Licenciatura	Prefiro nao responder	Nao	Educacao		Nao					90652962
2020-03-13 19:58:23	2020-03-13 20:04:27	Nao			Sim	Muito frequentemente	Televisao,Radio,Internet - site do SNS e/ou da Direcao Geral da Saude		Muito elevado	Muito elevado	Nao	Nao	Sim	301€-500€	Marco	4	Estabelecimento comercial - Hipermercado	Veiculo proprio	Entre 33 e 45 anos	Feminino	Portugal Continental	Lisboa	Cascais	Quatro	Nenhuma	Ensino superior - Mestrado	2001-5000€	Nao	Outro	Recursos Humanos	Sim	A	2	11	B	76958608		Unknown
2020-03-13 19:58:40	2020-03-13 20:05:23	Nao			Nao	Frequentemente	Televisao,Internet - mostores de busca (google, ..),Internet - site do SNS e/ou da Direcao Geral da Saude		Elevado	Muito elevado	Nao	Sim	Sim	51€-100€	Marco	14	Estabelecimento comercial - Supermercado	Veiculo proprio	Entre 46 e 64 anos	Feminino	Portugal Continental	Lisboa	Lisboa	Apenas eu	Nenhuma	Ensino superior - Mestrado	1101-1500€	Nao	Outro	Arquiteta	Sim	M	1	4	M	94204291		Unknown
2020-03-13 20:01:02	2020-03-13 20:05:57	Sim	Nada/automedicacao		Nao	Frequentemente	Televisao,Radio,Redes sociais - Facebook		Elevado	Elevado	Nao	Nao	Sim	51€-100€	Marco	13	Estabelecimento comercial - Hipermercado	Veiculo proprio	Entre 26 e 32 anos	Masculino	Portugal Continental	Coimbra	Coimbra	Duas	Nenhuma	12º ano ou equivalente	Prefiro nao responder	Nao	Empreendedorismo		Sim	C	0	5	M	11817702		Unknown
2020-03-13 20:02:52	2020-03-13 20:06:02	Nao			Nao	Frequentemente	Televisao,Jornais,Internet - site do SNS e/ou da Direcao Geral da Saude		Muito elevado	Muito elevado	Nao	Nao	Nao						Entre 26 e 32 anos	Masculino	Portugal Continental	Lisboa	Lisboa	Duas	Nenhuma	Ensino superior - Licenciatura	1101-1500€	Nao	Outro		Sim	M	3	3	A	64615994		Unknown
2020-03-13 20:01:40	2020-03-13 20:06:07	Nao			Nao	Muito frequentemente	Televisao,Jornais,Internet - site do SNS e/ou da Direcao Geral da Saude		Elevado	Moderado	Nao	Sim	Sim	51€-100€	Marco	5	Estabelecimento comercial - Supermercado	Veiculo proprio	Entre 33 e 45 anos	Feminino	Portugal Continental	Santarem	Vila Nova da Barquinha	Tres	Nenhuma	Ensino superior - Mestrado	1501-2000€	Sim	Saude		Sim	M	0	9	M	92491924		Unknown
2020-03-13 20:02:20	2020-03-13 20:07:54	Nao			Nao	Muito frequentemente	Televisao,Internet - site do SNS e/ou da Direcao Geral da Saude,Internet - sites de noticias		Elevado	Elevado	Nao	Nao	Nao						Entre 46 e 64 anos	Feminino	Regiao Autonoma dos Acores	Terceira	Praia da Vitoria	Duas	Nenhuma	12º ano ou equivalente	2001-5000€	Nao	Outro	Funcionario. Publico	Sim	M	0	4	I	16820962		Unknown
2020-03-13 20:07:10	2020-03-13 20:11:45	Nao			Nao	Frequentemente	Televisao,Internet - site do SNS e/ou da Direcao Geral da Saude,Redes sociais - Facebook		Elevado	Elevado	Nao	Sim	Nao						Entre 46 e 64 anos	Feminino	Portugal Continental	Coimbra	Coimbra	Quatro	Nenhuma	Ensino superior - Mestrado	2001-5000€	Nao	Educacao		Sim	A	0	6	E	37281884		Unknown
2020-03-13 20:06:48	2020-03-13 20:12:37	Sim	Nada/automedicacao		Nao	Muito frequentemente	Televisao,Redes sociais - WhatsApp		Muito elevado	Elevado	Nao	Prefiro nao responder	Nao						Entre 46 e 64 anos	Feminino	Regiao Autonoma dos Acores	Terceira	Angra do Heroismo	Tres	Nenhuma	Ensino superior - Licenciatura	Prefiro nao responder	Nao	Nao trabalho - Desempregado		Sim	M	1	1	F	52360007		Unknown
2020-03-13 20:08:18	2020-03-13 20:13:13	Nao			Nao	Frequentemente	Televisao,Internet - site do SNS e/ou da Direcao Geral da Saude,Redes sociais - Facebook		Elevado	Elevado	Nao	Nao	Nao						Entre 33 e 45 anos	Feminino	Portugal Continental	Lisboa	Vila Franca de Xira	Duas	Nenhuma	12º ano ou equivalente	1101-1500€	Nao	Nao trabalho - Reformado		Sim	L	0	9	R	40002585		Unknown
2020-03-13 20:11:20	2020-03-13 20:17:37	Nao			Nao	Muito frequentemente	Televisao,Internet - site do SNS e/ou da Direcao Geral da Saude,Redes sociais - Facebook		Elevado	Elevado	Nao	Nao	Sim	51€-100€	Marco	10	Estabelecimento comercial - Hipermercado	Veiculo proprio	Entre 46 e 64 anos	Feminino	Portugal Continental	Braga	Braga	Duas	Nenhuma	Ensino superior - Licenciatura	0-1100€	Sim	Electricidade, gas, agua		Sim	P	2	8m	M	66258688		Unknown
2020-03-13 20:14:33	2020-03-13 20:18:04	Sim	Nada/automedicacao		Nao	Muito frequentemente	Televisao,Internet - mostores de busca (google, ..),Redes sociais - Twitter		Moderado	Elevado	Sim	Sim	Nao						Entre 19 a 25 anos	Feminino	Portugal Continental	Lisboa	Sintra	Quatro	Nenhuma	Ensino superior - Licenciatura	Prefiro nao responder	Sim	Nao trabalho - Estudante		Nao					87769252
2020-03-13 20:07:21	2020-03-13 20:19:03	Sim	Nada/automedicacao,Outro	Estou constipada sem tenperatura penso ser mais uma crise de sinusite	Nao	Frequentemente	Jornais		Muito elevado	Elevado	Nao	Prefiro nao responder	Sim	51€-100€	Marco	12	Estabelecimento comercial - Supermercado	Veiculo proprio	Entre 65 e 79 anos	Feminino	Portugal Continental	Porto	Santo Tirso	Tres	Duas	Ensino superior - Licenciatura	2001-5000€	Nao	Educacao		Sim	M	5	1	S	57098002		Unknown
2020-03-13 20:01:19	2020-03-13 20:21:39	Nao			Nao	Frequentemente	Televisao,Internet - site do SNS e/ou da Direcao Geral da Saude,Redes sociais - Facebook		Muito elevado	Elevado	Nao	Sim	Sim	51€-100€	Marco	13	Estabelecimento comercial - Supermercado	Veiculo proprio	Entre 33 e 45 anos	Masculino	Portugal Continental	Leiria	Marinha Grande	Tres	Nenhuma	12º ano ou equivalente	2001-5000€	Nao	Industria		Sim	I	0	8	M	89828024		Unknown
2020-03-13 20:18:06	2020-03-13 20:26:22	Nao			Nao	Muito frequentemente	Televisao,Internet - site do SNS e/ou da Direcao Geral da Saude,Redes sociais - Facebook		Muito elevado	Moderado	Nao	Sim	Sim	51€-100€	Fevereiro	26	Online		Entre 46 e 64 anos	Feminino	Portugal Continental	Lisboa	Lisboa	Quatro	Nenhuma	Ensino superior - Licenciatura	2001-5000€	Sim	Actividades de Apoio Social		Sim	T	0	9	C	15799526		Unknown
2020-03-13 20:24:05	2020-03-13 20:26:47	Sim	Nada/automedicacao		Nao	Muito frequentemente	Televisao,Internet - mostores de busca (google, ..),Redes sociais - Outro		Elevado	Moderado	Nao	Sim	Sim	101€-300€	Marco	9	Estabelecimento comercial - Supermercado	Veiculo proprio	Entre 19 a 25 anos	Feminino	Portugal Continental	Porto	Porto	Tres	Duas	Ensino superior - Licenciatura	5001€ +	Sim	Educacao		Nao					85212243
2020-03-13 20:38:08	2020-03-13 20:46:14	Nao			Nao	Muito frequentemente	Televisao		Elevado	Muito elevado	Nao	Nao	Nao						Entre 33 e 45 anos	Masculino	Portugal Continental	Setubal	Moita	Cinco	Tres	9º ano ou equivalente	1101-1500€	Nao	Industria		Sim	M	1	5	J	50708652		Unknown
2020-03-13 20:54:47	2020-03-13 20:59:08	Nao			Nao	Frequentemente	Televisao,Internet - mostores de busca (google, ..),Redes sociais - Facebook		Elevado	Muito elevado	Nao	Sim	Nao						Entre 46 e 64 anos	Feminino	Portugal Continental	Leiria	Marinha Grande	Duas	Nenhuma	12º ano ou equivalente	2001-5000€	Nao	Outro		Sim	R	0	12	M	76788108		Unknown
2020-03-13 20:59:13	2020-03-13 21:04:08	Nao			Sim	Muito frequentemente	Televisao,Internet - site do SNS e/ou da Direcao Geral da Saude,Internet - sites de noticias		Muito elevado	Muito elevado	Nao	Sim	Nao						Entre 33 e 45 anos	Feminino	Portugal Continental	Setubal	Almada	Tres	Nenhuma	Ensino superior - Mestrado	2001-5000€	Nao	Saude		Sim	M	0	9	S	4384910		Unknown
2020-03-13 20:56:08	2020-03-13 21:06:26	Nao			Nao	Muito frequentemente	Televisao,Internet - sites de noticias,Redes sociais - Facebook		Moderado	Muito elevado	Nao	Nao	Sim	0-50€	Marco	7	Estabelecimento comercial - Supermercado	Veiculo proprio	Entre 33 e 45 anos	Feminino	Portugal Continental	Lisboa	Sobral de Monte Agraco	Quatro	Nenhuma	Ensino superior - Mestrado	2001-5000€	Nao	Outro	Mae a tempo inteiro	Sim	A	2	11	A	50927200		Unknown
2020-03-13 21:20:07	2020-03-13 21:23:32	Sim	Nada/automedicacao		Nao	Muito frequentemente	Televisao,Radio,Internet - site do SNS e/ou da Direcao Geral da Saude		Muito elevado	Muito elevado	Nao	Sim	Nao						Entre 26 e 32 anos	Masculino	Portugal Continental	Porto	Porto	Quatro	Apenas eu / uma	Ensino superior - Licenciatura	Prefiro nao responder	Nao	Comercio (grosso/retalho)		Sim	M	2	1	M	86721863		Unknown
2020-03-13 21:24:26	2020-03-13 21:28:19	Nao			Nao	Frequentemente	Televisao,Jornais,Redes sociais - Facebook		Elevado	Muito elevado	Nao	Prefiro nao responder	Sim	101€-300€	Marco	9	Estabelecimento comercial - Hipermercado	Veiculo proprio	Entre 33 e 45 anos	Feminino	Regiao Autonoma da Madeira	Madeira	Funchal	Mais do que cinco	Duas	Ensino superior - Mestrado	2001-5000€	Nao	Gestao		Sim	B	0	8	M	94421834		Unknown
2020-03-13 21:32:34	2020-03-13 21:39:37	Nao			Nao	Muito frequentemente	Televisao,Internet - sites de noticias,Redes sociais - Facebook		Muito elevado	Elevado	Nao	Nao	Nao						Entre 33 e 45 anos	Feminino	Portugal Continental	Lisboa	Sintra	Quatro	Apenas eu / uma	9º ano ou equivalente	Prefiro nao responder	Nao	Outro		Sim	A	2	6	F	10269639		Unknown
2020-03-13 21:38:04	2020-03-13 21:45:12	Nao			Nao	Muito frequentemente	Televisao,Internet - sites de noticias,Redes sociais - Facebook		Muito elevado	Moderado	Nao	Nao	Nao						Entre 65 e 79 anos	Feminino	Portugal Continental	Porto	Porto	Duas	Duas	Ensino superior - Licenciatura	2001-5000€	Nao	Outro		Sim	D	O	3	L	51648593		Unknown
2020-03-13 21:42:42	2020-03-13 21:48:30	Nao			Sim	Muito frequentemente	Televisao,Internet - site do SNS e/ou da Direcao Geral da Saude,Internet - sites de noticias		Elevado	Elevado	Nao	Nao	Nao						Entre 65 e 79 anos	Feminino	Portugal Continental	Lisboa	Lisboa	Duas	Apenas eu / uma	Ensino superior - Licenciatura	2001-5000€	Nao	Outro		Sim	E	0	1	B	86150776		Unknown
2020-03-13 22:12:31	2020-03-13 22:19:21	Nao			Nao	Frequentemente	Televisao,Redes sociais - Facebook		Elevado	Muito elevado	Nao	Sim	Nao						Entre 46 e 64 anos	Feminino	Portugal Continental	Leiria	Marinha Grande	Apenas eu	Nenhuma	9º ano ou equivalente	0-1100€	Nao	Industria		Sim	M	3	2	M	2110627		Unknown
2020-03-13 22:17:05	2020-03-13 22:25:03	Nao			Nao	Muito frequentemente	Televisao,Internet - site do SNS e/ou da Direcao Geral da Saude,Internet - sites de noticias		Moderado	Elevado	Nao	Nao	Nao						Entre 65 e 79 anos	Feminino	Portugal Continental	Lisboa	Lisboa	Cinco	Apenas eu / uma	Ensino superior - Licenciatura	1501-2000€	Sim	Nao trabalho - Reformado		Sim	M	1	6	M	5957473		Unknown
2020-03-13 22:45:53	2020-03-13 22:50:41	Sim	Dirigi-me a um hospital publico		Sim	Muito frequentemente	Televisao		Elevado	Moderado	Nao	Nao	Sim	51€-100€	Marco	11	Estabelecimento comercial - Hipermercado	Veiculo proprio	Entre 46 e 64 anos	Feminino	Portugal Continental	Lisboa	Loures	Mais do que cinco	Apenas eu / uma	9º ano ou equivalente	Prefiro nao responder	Nao	Outro		Sim	C	0	2	M	78900805		Unknown
2020-03-13 22:50:45	2020-03-13 22:59:12	Nao			Nao	Muito frequentemente	Televisao,Jornais,Redes sociais - Facebook		Muito elevado	Muito elevado	Nao	Prefiro nao responder	Nao						Entre 65 e 79 anos	Feminino	Portugal Continental	Lisboa	Lisboa	Duas	Apenas eu / uma	12º ano ou equivalente	1501-2000€	Nao	Nao trabalho - Reformado		Sim	M	0	15	I	76174642		Unknown
2020-03-13 20:41:40	2020-03-13 23:15:02	Nao			Nao	Frequentemente	Internet - site do SNS e/ou da Direcao Geral da Saude,Internet - sites de noticias		Elevado	Elevado	Nao	Sim	Sim	51€-100€	Marco	11	Online		Entre 33 e 45 anos	Feminino	Portugal Continental	Setubal	Almada	Quatro	Nenhuma	Ensino superior - Licenciatura	2001-5000€	Nao	Educacao		Sim	M	0	7	P	90428589		Unknown
2020-03-13 23:12:37	2020-03-13 23:16:29	Nao			Nao	Muito frequentemente	Televisao,Internet - site do SNS e/ou da Direcao Geral da Saude,Internet - sites de noticias		Muito elevado	Muito elevado	Nao	Nao	Nao						Entre 46 e 64 anos	Feminino	Portugal Continental	Setubal	Seixal	Tres	Nenhuma	12º ano ou equivalente	0-1100€	Nao	Outro		Sim	J	0	7	O	72207078		Unknown
2020-03-13 23:10:42	2020-03-13 23:16:29	Nao			Nao	Muito frequentemente	Internet - sites de noticias,Redes sociais - Facebook		Elevado	Elevado	Nao	Sim	Sim	51€-100€	Marco	7	Estabelecimento comercial - Mercearia	Veiculo proprio	Entre 46 e 64 anos	Feminino	Portugal Continental	Lisboa	Sintra	Apenas eu	Nenhuma	Ensino superior - Licenciatura	1101-1500€	Nao	Alojamento e actividades de turismo		Sim	H	O1	O8	F	84100954		Unknown
2020-03-13 23:17:04	2020-03-13 23:21:42	Nao			Nao	Muito frequentemente	Televisao		Elevado	Baixo	Nao	Sim	Nao						Entre 33 e 45 anos	Feminino	Portugal Continental	Porto	Gondomar	Apenas eu	Nenhuma	Ensino superior - Licenciatura	0-1100€	Nao	Educacao		Sim	R	0	6	F	4001709		Unknown
2020-03-13 23:56:18	2020-03-14 00:01:10	Sim	Dirigi-me a um centro de saude		Nao	Muito frequentemente	Radio,Internet - site do SNS e/ou da Direcao Geral da Saude		Elevado	Elevado	Nao	Sim	Nao						Entre 33 e 45 anos	Feminino	Regiao Autonoma dos Acores	Sao Jorge	Velas	Quatro	Nenhuma	Ensino superior - Mestrado	1101-1500€	Sim	Actividades de Apoio Social		Sim	A	1	1	M	44536600		Unknown
2020-03-13 23:59:19	2020-03-14 00:04:50	Sim	Nada/automedicacao		Nao	Muito frequentemente	Televisao,Redes sociais - Facebook,Redes sociais - WhatsApp		Muito elevado	Elevado	Nao	Sim	Sim	51€-100€	Marco	4	Estabelecimento comercial - Supermercado	Veiculo proprio	Entre 46 e 64 anos	Feminino	Portugal Continental	Lisboa	Loures	Tres	Nenhuma	Ensino superior - Licenciatura	0-1100€	Sim	Saude		Sim	F	1	10	P	14857213		Unknown
2020-03-14 00:17:52	2020-03-14 00:23:11	Nao			Nao	Muito frequentemente	Televisao		Muito elevado	Muito elevado	Nao	Sim	Nao						Entre 46 e 64 anos	Feminino	Portugal Continental	Setubal	Barreiro	Duas	Nenhuma	Ensino superior - Licenciatura	1501-2000€	Nao	Educacao		Sim	A	1	12	N	35897141		Unknown
2020-03-14 00:25:28	2020-03-14 00:29:39	Nao			Nao	Muito frequentemente	Televisao,Redes sociais - Facebook,Redes sociais - WhatsApp		Muito elevado	Moderado	Nao	Nao	Nao						Entre 65 e 79 anos	Feminino	Portugal Continental	Lisboa	Lisboa	Duas	Apenas eu / uma	Ensino superior - Licenciatura	2001-5000€	Sim	Saude		Sim	D	0	6	C	49164663		Unknown
2020-03-14 00:25:03	2020-03-14 00:31:31	Nao			Nao	Muito frequentemente	Jornais,Internet - site do SNS e/ou da Direcao Geral da Saude		Elevado	Muito elevado	Sim	Sim	Sim	51€-100€	Marco	13	Estabelecimento comercial - Supermercado	Veiculo proprio	Entre 26 e 32 anos	Feminino	Portugal Continental	Viseu	Cinfaes	Tres	Nenhuma	Ensino superior - Mestrado	2001-5000€	Nao	Outro	Justica	Sim	A	2	3	S	63808991		Unknown
2020-03-14 00:20:37	2020-03-14 00:32:21	Sim	Dirigi-me a um centro de saude		Nao	Muito frequentemente	Televisao,Redes sociais - Facebook		Elevado	Elevado	Sim	Sim	Nao						Entre 33 e 45 anos	Feminino	Portugal Continental	Leiria	Pombal	Tres	Tres	12º ano ou equivalente	Prefiro nao responder	Nao	Industria		Sim	L	2	0	C	7088069		Unknown
2020-03-14 00:25:31	2020-03-14 00:33:10	Nao			Nao	Muito frequentemente	Televisao,Internet - mostores de busca (google, ..),Internet - sites de noticias		Elevado	Muito elevado	Nao	Sim	Nao						Entre 46 e 64 anos	Masculino	Portugal Continental	Setubal	Almada	Tres	Nenhuma	12º ano ou equivalente	2001-5000€	Nao	Comercio (grosso/retalho)		Sim	M	4	1	M	19654015		Unknown
2020-03-14 00:32:33	2020-03-14 00:37:42	Sim	Nada/automedicacao		Nao	Muito frequentemente	Televisao,Redes sociais - Facebook		Muito elevado	Muito elevado	Nao	Nao	Sim	101€-300€	Marco	11	Estabelecimento comercial - Supermercado	Veiculo proprio	Entre 46 e 64 anos	Masculino	Portugal Continental	Santarem	Torres Novas	Cinco	Nenhuma	12º ano ou equivalente	2001-5000€	Sim	Actividades financeiras e de seguros		Sim	A	1	8	E	2553033		Unknown
2020-03-14 00:36:45	2020-03-14 00:40:09	Nao			Nao	Frequentemente	Televisao,Internet - site do SNS e/ou da Direcao Geral da Saude,Internet - sites de noticias		Elevado	Elevado	Nao	Sim	Nao						Entre 33 e 45 anos	Feminino	Portugal Continental	Lisboa	Alenquer	Quatro	Nenhuma	Ensino superior - Licenciatura	1501-2000€	Nao	Educacao		Sim	M	1	8	C	3007331		Unknown
2020-03-14 00:40:21	2020-03-14 00:44:23	Nao			Sim	Muito frequentemente	Televisao,Internet - sites de noticias,Redes sociais - Facebook		Muito elevado	Muito elevado	Nao	Sim	Nao						Entre 33 e 45 anos	Feminino	Portugal Continental	Lisboa	Amadora	Tres	Nenhuma	Ensino superior - Licenciatura	1101-1500€	Nao	Educacao		Sim	M	0	10	T	16184347		Unknown
2020-03-14 00:37:43	2020-03-14 00:44:49	Nao			Nao	Frequentemente	Televisao,Redes sociais - Facebook		Elevado	Moderado	Nao	Nao	Nao						Entre 33 e 45 anos	Feminino	Portugal Continental	Setubal	Moita	Cinco	Nenhuma	9º ano ou equivalente	0-1100€	Nao	Outro		Sim	M	0	4	S	32661053		Unknown
2020-03-14 00:41:33	2020-03-14 00:45:55	Nao			Nao	Frequentemente	Televisao,Radio,Internet - sites de noticias		Elevado	Elevado	Nao	Nao	Sim	51€-100€	Marco	12	Estabelecimento comercial - Supermercado	Veiculo proprio	Entre 33 e 45 anos	Masculino	Portugal Continental	Leiria	Leiria	Cinco	Nenhuma	Ensino superior - Licenciatura	2001-5000€	Sim	Industria		Sim	M	0	10	P	69348556		Unknown
2020-03-14 00:53:06	2020-03-14 00:58:05	Nao			Nao	Frequentemente	Televisao		Elevado	Elevado	Nao	Nao	Sim	0-50€	Marco	1	Online		Entre 26 e 32 anos	Masculino	Portugal Continental	Lisboa	Oeiras	Tres	Nenhuma	Ensino superior - Mestrado	2001-5000€	Nao	Saude		Sim	A	0	11	C	47323069		Unknown
2020-03-14 00:53:53	2020-03-14 00:59:26	Nao			Nao	Muito frequentemente	Televisao,Internet - mostores de busca (google, ..),Redes sociais - Facebook		Elevado	Muito elevado	Nao	Sim	Sim	101€-300€	Fevereiro	25	Estabelecimento comercial - Supermercado	Veiculo proprio	Entre 33 e 45 anos	Feminino	Portugal Continental	Lisboa	Loures	Quatro	Nenhuma	Ensino superior - Mestrado	2001-5000€	Nao	Saude		Sim	E	1	12	C	31960204		Unknown
2020-03-14 00:54:27	2020-03-14 01:00:12	Nao			Sim	Muito frequentemente	Televisao,Redes sociais - Facebook,Redes sociais - WhatsApp		Muito elevado	Moderado	Sim	Sim	Sim	51€-100€	Marco	11	Estabelecimento comercial - Hipermercado	Veiculo proprio	Entre 33 e 45 anos	Masculino	Portugal Continental	Lisboa	Cascais	Tres	Nenhuma	Ensino superior - Doutoramento	2001-5000€	Nao	Gestao		Sim	M	0	8	M	69307759		Unknown
2020-03-14 00:59:11	2020-03-14 01:03:33	Nao			Sim	Muito frequentemente	Televisao,Internet - site do SNS e/ou da Direcao Geral da Saude,Redes sociais - Twitter		Muito elevado	Elevado	Nao	Sim	Nao						Entre 33 e 45 anos	Masculino	Portugal Continental	Lisboa	Oeiras	Tres	Nenhuma	Ensino superior - Licenciatura	2001-5000€	Sim	Saude		Sim	F	2	5	B	52388297		Unknown
2020-03-14 00:58:29	2020-03-14 01:08:49	Nao			Nao	Frequentemente	Televisao,Internet - site do SNS e/ou da Direcao Geral da Saude,Redes sociais - Facebook		Elevado	Elevado	Nao	Nao	Nao						Entre 65 e 79 anos	Feminino	Portugal Continental	Coimbra	Coimbra	Apenas eu	Nenhuma	12º ano ou equivalente	0-1100€	Nao	Saude		Sim	L	0	8	S	2860871		Unknown
2020-03-14 01:06:34	2020-03-14 01:10:45	Sim	Nada/automedicacao		Nao	Muito frequentemente	Televisao,Internet - site do SNS e/ou da Direcao Geral da Saude,Internet - sites de noticias		Muito elevado	Muito elevado	Nao	Sim	Nao						Entre 26 e 32 anos	Feminino	Portugal Continental	Lisboa	Loures	Quatro	Nenhuma	Ensino superior - Mestrado	2001-5000€	Sim	Saude		Sim	A	0	6	S	4025538		Unknown
2020-03-14 01:05:40	2020-03-14 01:16:38	Sim	Liguei para a linha SNS24		Sim	Muito frequentemente	Televisao,Internet - site do SNS e/ou da Direcao Geral da Saude,Redes sociais - Facebook		Elevado	Moderado	Nao	Sim	Nao						Entre 33 e 45 anos	Feminino	Portugal Continental	Santarem	Santarem	Quatro	Nenhuma	Ensino superior - Licenciatura	0-1100€	Nao	Outro		Sim	M	1	6	L	17320317		Unknown
2020-03-14 01:14:26	2020-03-14 01:18:40	Nao			Nao	Muito frequentemente	Televisao,Internet - site do SNS e/ou da Direcao Geral da Saude		Elevado	Moderado	Nao	Nao	Nao						Entre 46 e 64 anos	Feminino	Portugal Continental	Lisboa	Lisboa	Quatro	Duas	Ensino superior - Licenciatura	2001-5000€	Nao	Outro		Sim	M	0	10	P	13140020		Unknown
2020-03-14 01:18:42	2020-03-14 01:22:35	Nao			Nao	Muito frequentemente	Televisao,Internet - mostores de busca (google, ..),Internet - site do SNS e/ou da Direcao Geral da Saude		Muito elevado	Muito elevado	Nao	Nao	Nao						Entre 26 e 32 anos	Feminino	Portugal Continental	Lisboa	Cascais	Duas	Nenhuma	Ensino superior - Licenciatura	1501-2000€	Nao	Outro	Desporto	Sim	H	1	8	G	30084619		Unknown
2020-03-14 01:16:31	2020-03-14 01:22:38	Nao			Nao	Muito frequentemente	Televisao,Internet - site do SNS e/ou da Direcao Geral da Saude		Elevado	Muito elevado	Nao	Nao	Nao						Entre 46 e 64 anos	Masculino	Portugal Continental	Setubal	Alcochete	Tres	Nenhuma	Ensino superior - Mestrado	2001-5000€	Nao	Outro	Gestao de Residuos	Sim	M	0	2	M	44853573		Unknown
2020-03-14 01:20:19	2020-03-14 01:25:38	Nao			Nao	Frequentemente	Televisao,Radio,Internet - sites de noticias		Elevado	Moderado	Nao	Nao	Nao						Entre 33 e 45 anos	Feminino	Portugal Continental	Faro	Faro	Cinco	Apenas eu / uma	12º ano ou equivalente	0-1100€	Sim	Alojamento e actividades de turismo		Sim	E	3	3	A	8272152		Unknown
2020-03-14 01:15:09	2020-03-14 01:26:16	Nao			Nao	Muito frequentemente	Televisao,Internet - mostores de busca (google, ..),Redes sociais - Facebook		Muito elevado	Elevado	Nao	Sim	Sim	51€-100€	Fevereiro	8	Estabelecimento comercial - Supermercado	Veiculo proprio	Entre 46 e 64 anos	Feminino	Portugal Continental	Lisboa	Oeiras	Duas	Nenhuma	Ensino superior - Licenciatura	0-1100€	Nao	Outro	Comunicacao Social	Sim	M	1	10	M	62952359		Unknown
2020-03-14 01:21:49	2020-03-14 01:26:45	Nao			Nao	Frequentemente	Televisao,Internet - sites de noticias,Redes sociais - Facebook		Elevado	Elevado	Nao	Sim	Nao						Entre 33 e 45 anos	Feminino	Portugal Continental	Lisboa	Odivelas	Quatro	Nenhuma	12º ano ou equivalente	1101-1500€	Nao	Comercio (grosso/retalho)		Sim	A	1	5	S	87285466		Unknown
2020-03-14 01:23:07	2020-03-14 01:26:59	Nao			Nao	Muito frequentemente	Televisao,Internet - mostores de busca (google, ..),Internet - site do SNS e/ou da Direcao Geral da Saude		Elevado	Muito elevado	Sim	Sim	Nao						Entre 46 e 64 anos	Feminino	Portugal Continental	Lisboa	Cascais	Cinco	Apenas eu / uma	Ensino superior - Doutoramento	5001€ +	Sim	Saude		Sim	M	3	6	S	60631656		Unknown
2020-03-14 01:18:00	2020-03-14 01:27:55	Nao			Nao	Muito frequentemente	Televisao,Internet - mostores de busca (google, ..),Redes sociais - Facebook		Muito elevado	Muito elevado	Nao	Prefiro nao responder	Sim	101€-300€	Marco	13	Estabelecimento comercial - Hipermercado	Veiculo proprio	Entre 46 e 64 anos	Feminino	Portugal Continental	Aveiro	Vagos	Quatro	Nenhuma	Ensino superior - Licenciatura	Prefiro nao responder	Nao	Educacao		Sim	M	4	5	M	65730112		Unknown
2020-03-14 01:23:48	2020-03-14 01:28:12	Nao			Nao	Muito frequentemente	Internet - mostores de busca (google, ..),Redes sociais - Facebook		Muito elevado	Muito elevado	Nao	Nao	Nao						Entre 46 e 64 anos	Masculino	Portugal Continental	Lisboa	Lisboa	Quatro	Apenas eu / uma	Ensino superior - Mestrado	5001€ +	Sim	Saude		Sim	A	1	2	M	56746305		Unknown
2020-03-14 01:25:53	2020-03-14 01:29:56	Nao			Nao	Muito frequentemente	Televisao,Internet - mostores de busca (google, ..)		Muito elevado	Muito elevado	Nao	Sim	Sim	51€-100€	Marco	10	Estabelecimento comercial - Hipermercado	Veiculo proprio	Entre 33 e 45 anos	Feminino	Portugal Continental	Porto	Porto	Tres	Nenhuma	Ensino superior - Doutoramento	1501-2000€	Nao	Educacao		Sim	A	0	11	A	29668445		Unknown
2020-03-14 01:28:54	2020-03-14 01:32:47	Nao			Nao	Muito frequentemente	Televisao,Internet - site do SNS e/ou da Direcao Geral da Saude,Internet - sites de noticias		Muito elevado	Muito elevado	Nao	Sim	Sim	101€-300€	Marco	3	Estabelecimento comercial - Hipermercado	Veiculo proprio	Entre 33 e 45 anos	Masculino	Portugal Continental	Lisboa	Sintra	Quatro	Nenhuma	Ensino superior - Mestrado	2001-5000€	Sim	Saude		Sim	M	0	7	O	87420179		Unknown
2020-03-14 01:27:09	2020-03-14 01:33:56	Nao			Nao	Muito frequentemente	Internet - mostores de busca (google, ..),Internet - site do SNS e/ou da Direcao Geral da Saude		Muito elevado	Muito elevado	Nao	Sim	Sim	51€-100€	Marco	11	Estabelecimento comercial - Hipermercado	Veiculo proprio	Entre 46 e 64 anos	Feminino	Portugal Continental	Coimbra	Coimbra	Duas	Nenhuma	Ensino superior - Licenciatura	2001-5000€	Sim	Alojamento e actividades de turismo		Sim	P	0	6	M	95186266		Unknown
2020-03-14 01:35:15	2020-03-14 01:38:10	Nao			Nao	Muito frequentemente	Televisao,Jornais,Internet - site do SNS e/ou da Direcao Geral da Saude		Elevado	Muito elevado	Nao	Sim	Sim	51€-100€	Marco	9	Online		Entre 33 e 45 anos	Feminino	Portugal Continental	Lisboa	Loures	Quatro	Nenhuma	Ensino superior - Doutoramento	2001-5000€	Sim	Saude		Sim	M	0	9	G	49692013		Unknown
2020-03-14 01:33:22	2020-03-14 01:38:14	Nao			Nao	Frequentemente	Internet - site do SNS e/ou da Direcao Geral da Saude,Redes sociais - Facebook		Elevado	Moderado	Nao	Sim	Sim	0-50€	Marco	11	Estabelecimento comercial - Supermercado	A pe	Entre 46 e 64 anos	Feminino	Portugal Continental	Lisboa	Loures	Quatro	Duas	Ensino superior - Mestrado	Prefiro nao responder	Nao	Educacao		Sim	M	0	10	M	73111529		Unknown
2020-03-14 01:33:59	2020-03-14 01:38:42	Sim	Liguei para a linha SNS24,Dirigi-me a um hospital privado		Nao	Muito frequentemente	Televisao,Internet - mostores de busca (google, ..),Internet - site do SNS e/ou da Direcao Geral da Saude		Muito elevado	Muito elevado	Nao	Sim	Nao						Entre 65 e 79 anos	Feminino	Portugal Continental	Santarem	Abrantes	Duas	Duas	Ensino superior - Mestrado	1501-2000€	Nao	Nao trabalho - Reformado		Sim	L	1	12	T	21353843		Unknown
2020-03-14 01:36:44	2020-03-14 01:41:17	Nao			Nao	Muito frequentemente	Televisao,Jornais,Internet - sites de noticias		Muito elevado	Muito elevado	Nao	Sim	Nao						Entre 33 e 45 anos	Feminino	Portugal Continental	Lisboa	Lisboa	Quatro	Apenas eu / uma	Ensino superior - Doutoramento	2001-5000€	Nao	Actividades financeiras e de seguros		Sim	O	1	6	M	27417176		Unknown
2020-03-14 01:33:00	2020-03-14 01:42:12	Nao			Nao	Muito frequentemente	Televisao,Internet - site do SNS e/ou da Direcao Geral da Saude,Internet - sites de noticias		Moderado	Muito elevado	Nao	Nao	Nao						Entre 33 e 45 anos	Feminino	Portugal Continental	Lisboa	Odivelas	Tres	Nenhuma	Ensino superior - Licenciatura	1101-1500€	Nao	Outro	Tecnico de exercicio fisici	Sim	M	0	3	F	82432760		Unknown
2020-03-14 01:37:49	2020-03-14 01:43:50	Nao			Prefiro nao responder	Muito frequentemente	Televisao,Internet - mostores de busca (google, ..),Redes sociais - Facebook		Muito elevado	Moderado	Nao	Sim	Sim	51€-100€	Marco	5	Estabelecimento comercial - Hipermercado	Veiculo proprio	Entre 33 e 45 anos	Feminino	Portugal Continental	Porto	Povoa de Varzim	Tres	Apenas eu / uma	10º ano ou equivalente	0-1100€	Nao	Outro	Parque de estacionamento	Sim	M	4	8	C	75586451		Unknown
2020-03-14 01:43:12	2020-03-14 01:46:38	Nao			Sim	Frequentemente	Televisao,Internet - site do SNS e/ou da Direcao Geral da Saude,Internet - sites de noticias		Moderado	Moderado	Sim	Sim	Nao						Entre 33 e 45 anos	Feminino	Portugal Continental	Lisboa	Odivelas	Quatro	Nenhuma	Ensino superior - Licenciatura	Prefiro nao responder	Nao	Informatica		Sim	E	0	6	C	54711529		Unknown
2020-03-14 01:42:45	2020-03-14 01:46:51	Nao			Sim	Muito frequentemente	Internet - mostores de busca (google, ..)		Elevado	Muito elevado	Nao	Nao	Sim	0-50€	Marco	11	Estabelecimento comercial - Supermercado	A pe	Entre 33 e 45 anos	Feminino	Portugal Continental	Setubal	Almada	Duas	Nenhuma	Ensino superior - Mestrado	1101-1500€	Nao	Saude		Sim	M	1	4	C	31040687		Unknown
2020-03-14 01:45:50	2020-03-14 01:49:48	Nao			Nao	Muito frequentemente	Televisao,Internet - site do SNS e/ou da Direcao Geral da Saude,Redes sociais - Facebook		Moderado	Moderado	Nao	Nao	Sim	101€-300€	Marco	12	Estabelecimento comercial - Hipermercado	Veiculo proprio	Entre 26 e 32 anos	Masculino	Portugal Continental	Leiria	Leiria	Tres	Nenhuma	12º ano ou equivalente	2001-5000€	Nao	Industria		Sim	M	1	12	O	24815731		Unknown
2020-03-14 01:43:21	2020-03-14 01:51:08	Sim	Nada/automedicacao		Sim	Muito frequentemente	Internet - sites de noticias,Redes sociais - Facebook,Redes sociais - WhatsApp		Muito elevado	Elevado	Sim	Sim	Sim	51€-100€	Marco	10	Estabelecimento comercial - Mercearia	Veiculo proprio	Entre 33 e 45 anos	Feminino	Portugal Continental	Portalegre	Nisa	Duas	Nenhuma	Ensino superior - Mestrado	0-1100€	Nao	Actividades de Apoio Social		Sim	M	Um	4	A	88418985		Unknown
2020-03-14 01:47:39	2020-03-14 01:51:42	Nao			Nao	Ocasionalmente	Internet - mostores de busca (google, ..),Redes sociais - Facebook,Redes sociais - WhatsApp		Moderado	Elevado	Nao	Nao	Nao						Entre 26 e 32 anos	Feminino	Portugal Continental	Lisboa	Sintra	Duas	Nenhuma	Ensino superior - Licenciatura	1501-2000€	Nao	Industria		Sim	T	0	3	L	42857304		Unknown
2020-03-14 01:47:47	2020-03-14 01:52:49	Nao			Nao	Frequentemente	Redes sociais - WhatsApp		Muito elevado	Muito elevado	Prefiro nao responder	Sim	Sim	0-50€	Marco	10	Estabelecimento comercial - Supermercado	Veiculo proprio	Entre 26 e 32 anos	Feminino	Portugal Continental	Lisboa	Loures	Quatro	Nenhuma	12º ano ou equivalente	Prefiro nao responder	Sim	Saude		Nao					41619457
2020-03-14 01:49:11	2020-03-14 01:54:01	Nao			Nao	Muito frequentemente	Televisao,Internet - site do SNS e/ou da Direcao Geral da Saude,Redes sociais - Facebook		Muito elevado	Muito elevado	Nao	Nao	Nao						Entre 33 e 45 anos	Feminino	Portugal Continental	Lisboa	Mafra	Tres	Nenhuma	Ensino superior - Licenciatura	1501-2000€	Sim	Saude		Sim	M	0	4	A	35447845		Unknown
2020-03-14 01:49:29	2020-03-14 01:54:27	Sim	Liguei para a linha SNS24		Nao	Muito frequentemente	Televisao,Internet - site do SNS e/ou da Direcao Geral da Saude		Muito elevado	Baixo	Nao	Sim	Sim	51€-100€	Marco	12	Estabelecimento comercial - Supermercado	Veiculo proprio	Entre 26 e 32 anos	Feminino	Portugal Continental	Lisboa	Mafra	Duas	Nenhuma	Ensino superior - Licenciatura	0-1100€	Nao	Educacao		Sim	A	0	1	N	86794466		Unknown
2020-03-14 01:49:33	2020-03-14 01:55:08	Nao			Nao	Muito frequentemente	Televisao,Internet - site do SNS e/ou da Direcao Geral da Saude		Elevado	Elevado	Nao	Sim	Nao						Entre 33 e 45 anos	Feminino	Portugal Continental	Lisboa	Lisboa	Cinco	Nenhuma	6 anos de escolaridade	0-1100€	Nao	Outro	Domestica	Sim	M	2	7	S	90153607		Unknown
2020-03-14 01:49:20	2020-03-14 01:56:38	Sim	Liguei para a linha SNS24		Nao	Frequentemente	Televisao,Internet - site do SNS e/ou da Direcao Geral da Saude		Moderado	Moderado	Nao	Sim	Nao						Entre 46 e 64 anos	Feminino	Portugal Continental	Lisboa	Vila Franca de Xira	Tres	Nenhuma	12º ano ou equivalente	1101-1500€	Nao	Nao trabalho - Desempregado		Sim	I	0	11	C	20236036		Unknown
2020-03-14 01:51:20	2020-03-14 01:57:09	Nao			Nao	Muito frequentemente	Televisao,Radio,Redes sociais - Facebook		Muito elevado	Muito elevado	Nao	Sim	Sim	101€-300€	Marco	10	Estabelecimento comercial - Supermercado	Veiculo proprio	Entre 33 e 45 anos	Feminino	Portugal Continental	Setubal	Setubal	Tres	Nenhuma	Ensino superior - Licenciatura	5001€ +	Nao	Educacao		Sim	C	0	3	L	39488089		Unknown
2020-03-14 01:54:31	2020-03-14 01:59:21	Sim	Nada/automedicacao		Nao	Muito frequentemente	Internet - site do SNS e/ou da Direcao Geral da Saude		Muito elevado	Muito elevado	Sim	Sim	Sim	501€ ou mais	Marco	13	Estabelecimento comercial - Hipermercado	Veiculo proprio	Entre 46 e 64 anos	Masculino	Portugal Continental	Porto	Matosinhos	Tres	Nenhuma	Ensino superior - Mestrado	5001€ +	Sim	Saude		Sim	C	0	5	R	73142087		Unknown
2020-03-14 01:55:55	2020-03-14 01:59:52	Nao			Nao	Muito frequentemente	Televisao,Internet - mostores de busca (google, ..),Redes sociais - Facebook		Elevado	Elevado	Nao	Sim	Nao						Entre 46 e 64 anos	Feminino	Portugal Continental	Lisboa	Cascais	Tres	Nenhuma	Ensino superior - Licenciatura	1101-1500€	Nao	Industria		Sim	M	0	12	M	97868075		Unknown
2020-03-14 01:55:26	2020-03-14 02:00:12	Nao			Nao	Muito frequentemente	Radio,Internet - mostores de busca (google, ..),Internet - sites de noticias		Muito elevado	Muito elevado	Nao	Sim	Sim	0-50€	Marco	13	Estabelecimento comercial - Hipermercado	Veiculo proprio	Entre 26 e 32 anos	Feminino	Portugal Continental	Leiria	Leiria	Duas	Nenhuma	Ensino superior - Mestrado	2001-5000€	Nao	Outro	Marketing	Sim	S	3	4	R	63331501		Unknown
2020-03-14 01:56:32	2020-03-14 02:01:22	Nao			Nao	Muito frequentemente	Televisao,Redes sociais - Facebook,Redes sociais - Outro		Elevado	Muito elevado	Nao	Nao	Nao						Entre 26 e 32 anos	Feminino	Portugal Continental	Setubal	Almada	Duas	Nenhuma	12º ano ou equivalente	1101-1500€	Nao	Saude		Sim	H	2	7	R	54665900		Unknown
2020-03-14 01:54:54	2020-03-14 02:02:49	Nao			Nao	Frequentemente	Internet - mostores de busca (google, ..),Internet - site do SNS e/ou da Direcao Geral da Saude,Redes sociais - WhatsApp		Elevado	Muito elevado	Nao	Nao	Sim	51€-100€	Marco	11	Estabelecimento comercial - Hipermercado	Veiculo proprio	Entre 46 e 64 anos	Feminino	Portugal Continental	Lisboa	Amadora	Duas	Nenhuma	Ensino superior - Mestrado	0-1100€	Nao	Outro	Trabalho independente ginasio	Sim	M	1	6	C	61589710		Unknown
2020-03-14 02:00:03	2020-03-14 02:03:22	Nao			Nao	Frequentemente	Redes sociais - Facebook		Muito elevado	Muito elevado	Nao	Sim	Sim	501€ ou mais	Fevereiro	29	Online		Entre 46 e 64 anos	Feminino	Portugal Continental	Lisboa	Lisboa	Tres	Nenhuma	Ensino superior - Mestrado	2001-5000€	Nao	Gestao		Sim	I	0	11	C	63357211		Unknown
2020-03-14 01:55:05	2020-03-14 02:03:40	Nao			Nao	Muito frequentemente	Televisao,Internet - mostores de busca (google, ..),Internet - site do SNS e/ou da Direcao Geral da Saude		Muito elevado	Muito elevado	Nao	Sim	Sim	51€-100€	Fevereiro	22	Estabelecimento comercial - Hipermercado	Veiculo proprio	Entre 33 e 45 anos	Feminino	Portugal Continental	Lisboa	Lisboa	Quatro	Nenhuma	Ensino superior - Licenciatura	0-1100€	Nao	Actividades de Apoio Social		Sim	J	1	8	D	59507260		Unknown
2020-03-14 01:59:52	2020-03-14 02:05:04	Nao			Nao	Frequentemente	Televisao,Internet - site do SNS e/ou da Direcao Geral da Saude,Internet - sites de noticias		Elevado	Elevado	Sim	Sim	Nao						Entre 33 e 45 anos	Feminino	Portugal Continental	Leiria	Leiria	Duas	Nenhuma	Ensino superior - Licenciatura	1101-1500€	Nao	Industria		Sim	M	1	11	V	40683797		Unknown
2020-03-14 02:02:56	2020-03-14 02:06:31	Sim	Nada/automedicacao		Sim	Muito frequentemente	Televisao,Internet - sites de noticias,Redes sociais - Facebook		Muito elevado	Muito elevado	Nao	Sim	Nao						Entre 33 e 45 anos	Feminino	Portugal Continental	Braga	Vila Nova de Famalicao	Tres	Apenas eu / uma	Ensino superior - Mestrado	2001-5000€	Nao	Educacao		Sim	D	2	1	L	38975280		Unknown
2020-03-14 02:05:11	2020-03-14 02:10:22	Nao			Sim	Frequentemente	Televisao,Internet - site do SNS e/ou da Direcao Geral da Saude,Internet - sites de noticias		Elevado	Elevado	Nao	Sim	Nao						Entre 19 a 25 anos	Feminino	Portugal Continental	Lisboa	Lisboa	Apenas eu	Nenhuma	Ensino superior - Mestrado	1101-1500€	Nao	Outro		Sim	I	1	7	O	22420340		Unknown
2020-03-14 02:04:39	2020-03-14 02:11:41	Sim	Dirigi-me a um centro de saude		Nao	Frequentemente	Televisao,Redes sociais - Facebook		Moderado	Elevado	Nao	Nao	Nao						Entre 46 e 64 anos	Feminino	Portugal Continental	Lisboa	Sintra	Duas	Nenhuma	Ensino superior - Mestrado	0-1100€	Nao	Nao trabalho - Desempregado		Sim	M	0	7	M	48821375		Unknown
2020-03-14 02:10:13	2020-03-14 02:14:53	Nao			Nao	Muito frequentemente	Radio		Elevado	Elevado	Sim	Nao	Sim	0-50€	Marco	6	Estabelecimento comercial - Supermercado	Veiculo proprio	Entre 33 e 45 anos	Feminino	Portugal Continental	Porto	Vila Nova de Gaia	Tres	Nenhuma	Ensino superior - Licenciatura	0-1100€	Nao	Actividades de Apoio Social		Sim	M	0	8	F	30690908		Unknown
2020-03-14 02:09:35	2020-03-14 02:15:39	Nao			Nao	Frequentemente	Televisao,Internet - site do SNS e/ou da Direcao Geral da Saude,Internet - sites de noticias		Moderado	Moderado	Sim	Sim	Sim	0-50€	Marco	12	Estabelecimento comercial - Supermercado	Veiculo proprio	Entre 33 e 45 anos	Feminino	Portugal Continental	Lisboa	Sintra	Quatro	Nenhuma	Ensino superior - Licenciatura	1501-2000€	Nao	Informatica		Sim	M	0	7	M	97987568		Unknown
2020-03-14 02:10:23	2020-03-14 02:15:47	Nao			Nao	Frequentemente	Televisao,Internet - mostores de busca (google, ..),Redes sociais - WhatsApp		Elevado	Moderado	Nao	Nao	Sim	101€-300€	Marco	10	Estabelecimento comercial - Supermercado	Veiculo proprio	Entre 33 e 45 anos	Masculino	Portugal Continental	Lisboa	Oeiras	Quatro	Quatro	Ensino superior - Licenciatura	0-1100€	Nao	Outro	Ginasio	Sim	M	1	10	A	94929468		Unknown
2020-03-14 02:12:18	2020-03-14 02:15:56	Nao			Nao	Muito frequentemente	Televisao		Elevado	Elevado	Nao	Nao	Nao						Entre 46 e 64 anos	Masculino	Portugal Continental	Setubal	Montijo	Tres	Nenhuma	12º ano ou equivalente	2001-5000€	Nao	Transporte e armazenagem		Sim	M	1	7	D	40984029		Unknown
2020-03-14 02:13:31	2020-03-14 02:17:40	Nao			Nao	Frequentemente	Televisao,Radio,Internet - site do SNS e/ou da Direcao Geral da Saude		Elevado	Muito elevado	Nao	Sim	Sim	0-50€	Marco	10	Estabelecimento comercial - Hipermercado	Veiculo proprio	Entre 33 e 45 anos	Feminino	Portugal Continental	Setubal	Grandola	Quatro	Nenhuma	Ensino superior - Mestrado	1501-2000€	Sim	Outro	Justica	Sim	T	0	4	O	92193684		Unknown
2020-03-14 02:18:18	2020-03-14 02:21:41	Nao			Nao	Muito frequentemente	Televisao		Muito elevado	Moderado	Nao	Sim	Nao						Entre 33 e 45 anos	Feminino	Portugal Continental	Lisboa	Oeiras	Tres	Nenhuma	12º ano ou equivalente	0-1100€	Nao	Investigacao		Nao					92065323
2020-03-14 02:19:48	2020-03-14 02:24:49	Nao			Nao	Muito frequentemente	Internet - sites de noticias		Muito elevado	Muito elevado	Nao	Sim	Nao						Entre 33 e 45 anos	Feminino	Portugal Continental	Setubal	Almada	Cinco	Duas	Ensino superior - Licenciatura	2001-5000€	Sim	Educacao		Sim	M	0	6	G	72430364		Unknown
2020-03-14 02:21:03	2020-03-14 02:25:02	Nao			Nao	Frequentemente	Televisao,Internet - site do SNS e/ou da Direcao Geral da Saude,Redes sociais - Facebook		Elevado	Elevado	Nao	Prefiro nao responder	Sim	101€-300€	Fevereiro	27	Online		Entre 46 e 64 anos	Masculino	Portugal Continental	Lisboa	Vila Franca de Xira	Tres	Nenhuma	12º ano ou equivalente	2001-5000€	Nao	Nao trabalho - Reformado		Sim	I	1	5	M	2735609		Unknown
2020-03-14 02:23:37	2020-03-14 02:30:18	Nao			Nao	Frequentemente	Televisao,Internet - mostores de busca (google, ..),Internet - sites de noticias		Baixo	Nulo	Nao	Nao	Nao						Entre 46 e 64 anos	Feminino	Portugal Continental	Lisboa	Amadora	Duas	Nenhuma	12º ano ou equivalente	0-1100€	Nao	Nao trabalho - Reformado		Sim	M	0	2	M	67681723		Unknown
2020-03-14 02:27:53	2020-03-14 02:31:06	Nao			Nao	Frequentemente	Internet - mostores de busca (google, ..),Internet - site do SNS e/ou da Direcao Geral da Saude,Internet - sites de noticias		Elevado	Elevado	Nao	Sim	Nao						Entre 46 e 64 anos	Feminino	Portugal Continental	Setubal	Barreiro	Duas	Nenhuma	12º ano ou equivalente	Prefiro nao responder	Nao	Educacao		Sim	M	0	1	G	14950369		Unknown
2020-03-14 02:27:03	2020-03-14 02:32:14	Sim	Nada/automedicacao		Sim	Muito frequentemente	Televisao,Internet - mostores de busca (google, ..),Internet - site do SNS e/ou da Direcao Geral da Saude		Muito elevado	Muito elevado	Nao	Sim	Sim	301€-500€	Marco	9	Online		Entre 46 e 64 anos	Feminino	Portugal Continental	Lisboa	Lisboa	Quatro	Nenhuma	Ensino superior - Doutoramento	2001-5000€	Sim	Gestao		Sim	L	1	2	A	65747199		Unknown
2020-03-14 02:26:00	2020-03-14 02:32:38	Nao			Nao	Ocasionalmente	Redes sociais - Outro		Elevado	Muito elevado	Nao	Nao	Nao						Entre 46 e 64 anos	Feminino	Portugal Continental	Aveiro	Vagos	Tres	Nenhuma	12º ano ou equivalente	1501-2000€	Nao	Comercio (grosso/retalho)		Sim	P	5	11	S	92052063		Unknown
2020-03-14 02:28:11	2020-03-14 02:33:05	Nao			Nao	Muito frequentemente	Televisao		Muito elevado	Elevado	Nao	Nao	Nao						Entre 26 e 32 anos	Feminino	Portugal Continental	Setubal	Almada	Apenas eu	Nenhuma	Ensino superior - Mestrado	1101-1500€	Nao	Outro	Exercicio e saude	Sim	C	0	7	F	79516591		Unknown
2020-03-14 02:31:05	2020-03-14 02:34:51	Nao			Nao	Muito frequentemente	Redes sociais - Outro,Outro		Muito elevado	Moderado	Nao	Sim	Sim	51€-100€	Marco	10	Estabelecimento comercial - Supermercado	Veiculo proprio	Entre 33 e 45 anos	Feminino	Portugal Continental	Lisboa	Vila Franca de Xira	Duas	Nenhuma	Ensino superior - Licenciatura	1501-2000€	Sim	Industria		Sim	J	1	2	C	25225382		Unknown
2020-03-14 02:32:56	2020-03-14 02:36:47	Nao			Sim	Frequentemente	Televisao,Internet - site do SNS e/ou da Direcao Geral da Saude,Internet - sites de noticias		Elevado	Muito elevado	Nao	Sim	Sim	51€-100€	Marco	13	Estabelecimento comercial - Supermercado	Veiculo proprio	Entre 26 e 32 anos	Feminino	Portugal Continental	Lisboa	Lisboa	Quatro	Nenhuma	Ensino superior - Licenciatura	2001-5000€	Nao	Alojamento e actividades de turismo		Sim	M	1	8	E	51679661		Unknown
2020-03-14 02:31:02	2020-03-14 02:36:48	Nao			Nao	Muito frequentemente	Televisao,Jornais,Internet - site do SNS e/ou da Direcao Geral da Saude		Moderado	Muito elevado	Nao	Sim	Nao						Entre 33 e 45 anos	Feminino	Portugal Continental	Faro	Lagos	Tres	Nenhuma	Ensino superior - Mestrado	0-1100€	Nao	Actividades de Apoio Social		Sim	I	1	12	C	33868085		Unknown
2020-03-14 02:32:35	2020-03-14 02:37:49	Sim	Nada/automedicacao		Nao	Muito frequentemente	Redes sociais - Facebook		Moderado	Muito elevado	Sim	Nao	Nao						Entre 46 e 64 anos	Masculino	Portugal Continental	Lisboa	Cascais	Quatro	Tres	9º ano ou equivalente	1501-2000€	Sim	Empreendedorismo		Sim	M	1	3	C	36606288		Unknown
2020-03-14 02:32:01	2020-03-14 02:38:30	Nao			Nao	Muito frequentemente	Televisao,Redes sociais - Facebook,Redes sociais - WhatsApp		Elevado	Moderado	Nao	Sim	Nao						Entre 46 e 64 anos	Feminino	Portugal Continental	Lisboa	Mafra	Apenas eu	Nenhuma	Ensino superior - Licenciatura	1101-1500€	Nao	Saude		Sim	M	1	8	P	11050689		Unknown
2020-03-14 02:34:13	2020-03-14 02:40:05	Nao			Nao	Frequentemente	Televisao		Elevado	Elevado	Nao	Sim	Nao						Entre 65 e 79 anos	Feminino	Portugal Continental	Lisboa	Loures	Apenas eu	Nenhuma	9º ano ou equivalente	0-1100€	Nao	Construcao		Sim	M	0	3	L	37927900		Unknown
2020-03-14 02:38:00	2020-03-14 02:43:01	Nao			Nao	Muito frequentemente	Televisao,Internet - site do SNS e/ou da Direcao Geral da Saude,Redes sociais - Facebook		Muito elevado	Muito elevado	Nao	Sim	Sim	0-50€	Marco	11	Estabelecimento comercial - Supermercado	Veiculo proprio	Entre 33 e 45 anos	Feminino	Portugal Continental	Setubal	Seixal	Duas	Nenhuma	Ensino superior - Licenciatura	2001-5000€	Nao	Informatica		Sim	M	0	9	S	93849082		Unknown
2020-03-14 02:39:34	2020-03-14 02:44:37	Nao			Sim	Frequentemente	Internet - site do SNS e/ou da Direcao Geral da Saude,Internet - sites de noticias,Redes sociais - Facebook		Moderado	Elevado	Nao	Sim	Nao						Entre 46 e 64 anos	Feminino	Portugal Continental	Porto	Porto	Tres	Nenhuma	Ensino superior - Licenciatura	1501-2000€	Nao	Saude		Sim	A	0	1	F	52918901		Unknown
2020-03-14 02:42:12	2020-03-14 02:47:15	Nao			Nao	Muito frequentemente	Televisao,Internet - sites de noticias		Elevado	Moderado	Nao	Nao	Nao						Entre 46 e 64 anos	Feminino	Portugal Continental	Aveiro	Vagos	Tres	Nenhuma	12º ano ou equivalente	1101-1500€	Nao	Outro	Funcao publica	Sim	M	1	5	R	79197597		Unknown
2020-03-14 02:38:38	2020-03-14 02:48:41	Nao			Nao	Frequentemente	Televisao,Internet - mostores de busca (google, ..),Internet - site do SNS e/ou da Direcao Geral da Saude		Muito elevado	Muito elevado	Sim	Nao	Sim	101€-300€	Marco	8	Estabelecimento comercial - Supermercado	Veiculo proprio	Entre 46 e 64 anos	Feminino	Portugal Continental	Lisboa	Cascais	Cinco	Nenhuma	Ensino superior - Mestrado	2001-5000€	Nao	Saude		Sim	M	1	9	M	58458424		Unknown
2020-03-14 02:43:14	2020-03-14 02:49:38	Nao			Nao	Muito frequentemente	Televisao,Redes sociais - Facebook,Redes sociais - WhatsApp		Muito elevado	Muito elevado	Nao	Sim	Sim	0-50€	Marco	13	Estabelecimento comercial - Supermercado	Veiculo proprio	Entre 46 e 64 anos	Feminino	Portugal Continental	Coimbra	Coimbra	Duas	Nenhuma	Ensino superior - Licenciatura	1501-2000€	Nao	Educacao		Sim	M	1	9	S	52524295		Unknown
2020-03-14 02:45:46	2020-03-14 02:50:34	Nao			Nao	Muito frequentemente	Televisao,Internet - site do SNS e/ou da Direcao Geral da Saude,Redes sociais - WhatsApp		Elevado	Elevado	Nao	Sim	Nao						Entre 33 e 45 anos	Feminino	Portugal Continental	Lisboa	Lisboa	Tres	Nenhuma	Ensino superior - Mestrado	5001€ +	Sim	Saude		Sim	M	1	1	D	92486287		Unknown
2020-03-14 02:47:53	2020-03-14 02:50:46	Nao			Nao	Frequentemente	Televisao,Internet - sites de noticias,Redes sociais - WhatsApp		Elevado	Elevado	Nao	Sim	Nao						Entre 26 e 32 anos	Masculino	Portugal Continental	Porto	Santo Tirso	Quatro	Apenas eu / uma	Ensino superior - Mestrado	5001€ +	Sim	Saude		Nao					49971760
2020-03-14 02:44:51	2020-03-14 02:51:14	Nao			Nao	Muito frequentemente	Televisao,Internet - site do SNS e/ou da Direcao Geral da Saude,Redes sociais - Facebook		Muito elevado	Muito elevado	Nao	Prefiro nao responder	Nao						Entre 65 e 79 anos	Feminino	Portugal Continental	Lisboa	Amadora	Apenas eu	Mais do que cinco	Ensino superior - Licenciatura	1501-2000€	Sim	Saude		Sim	M	0	8	J	65803862		Unknown
2020-03-14 02:47:44	2020-03-14 02:52:23	Sim	Outro	Tosse devido a uma gripe normal muito antes do covid-19 estar em portugal	Sim	Ocasionalmente	Jornais		Moderado	Elevado	Nao	Sim	Nao						Entre 19 a 25 anos	Feminino	Portugal Continental	Lisboa	Cascais	Quatro	Nenhuma	12º ano ou equivalente	Prefiro nao responder	Nao	Nao trabalho - Estudante		Sim	M	0	2	I	99201975		Unknown
2020-03-14 02:49:12	2020-03-14 02:52:43	Nao			Nao	Muito frequentemente	Televisao,Internet - site do SNS e/ou da Direcao Geral da Saude,Redes sociais - Facebook		Muito elevado	Elevado	Nao	Nao	Nao						Entre 33 e 45 anos	Masculino	Portugal Continental	Lisboa	Vila Franca de Xira	Quatro	Nenhuma	Ensino superior - Licenciatura	1501-2000€	Nao	Comercio (grosso/retalho)		Sim	M	1	9	J	56949961		Unknown
2020-03-14 02:45:11	2020-03-14 02:52:45	Nao			Nao	Frequentemente	Televisao,Internet - site do SNS e/ou da Direcao Geral da Saude,Internet - sites de noticias		Moderado	Moderado	Prefiro nao responder	Nao	Nao						Entre 26 e 32 anos	Feminino	Portugal Continental	Porto	Vila Nova de Gaia	Tres	Nenhuma	Ensino superior - Licenciatura	1501-2000€	Sim	Saude		Sim	M	0	2	M	10252093		Unknown
2020-03-14 02:49:41	2020-03-14 02:52:57	Nao			Nao	Frequentemente	Televisao,Redes sociais - Twitter		Muito elevado	Muito elevado	Nao	Sim	Nao						Entre 33 e 45 anos	Feminino	Portugal Continental	Lisboa	Sintra	Tres	Nenhuma	Ensino superior - Mestrado	2001-5000€	Nao	Outro		Sim	A	0	1	A	41092970		Unknown
2020-03-14 02:47:33	2020-03-14 02:56:00	Sim	Outro		Sim	Muito frequentemente	Internet - site do SNS e/ou da Direcao Geral da Saude		Elevado	Elevado	Nao	Sim	Sim	0-50€	Marco	10	Estabelecimento comercial - Hipermercado	Veiculo proprio	Entre 26 e 32 anos	Feminino	Portugal Continental	Coimbra	Coimbra	Duas	Nenhuma	Ensino superior - Mestrado	2001-5000€	Nao	Outro	Direito	Sim	M	1	11	C	68704429		Unknown
2020-03-14 02:51:30	2020-03-14 02:56:22	Nao			Nao	Frequentemente	Televisao,Internet - site do SNS e/ou da Direcao Geral da Saude,Redes sociais - Twitter		Muito elevado	Elevado	Nao	Sim	Sim	51€-100€	Marco	1	Online		Menos de 18 anos	Feminino	Portugal Continental	Lisboa	Vila Franca de Xira	Tres	Nenhuma	12º ano ou equivalente	1101-1500€	Nao	Educacao		Sim	M	2	2	S	36662339		Unknown
2020-03-14 02:48:24	2020-03-14 02:59:44	Nao			Sim	Muito frequentemente	Televisao,Radio,Internet - sites de noticias		Elevado	Elevado	Nao	Sim	Sim	51€-100€	Marco	11	Estabelecimento comercial - Hipermercado	Veiculo proprio	Entre 65 e 79 anos	Feminino	Portugal Continental	Lisboa	Lisboa	Tres	Apenas eu / uma	12º ano ou equivalente	Prefiro nao responder	Nao	Comercio (grosso/retalho)		Sim	A	1	2	I	62706599		Unknown
2020-03-14 02:56:22	2020-03-14 03:02:38	Sim	Nada/automedicacao		Nao	Muito frequentemente	Televisao,Internet - sites de noticias,Redes sociais - Outro		Muito elevado	Muito elevado	Nao	Nao	Nao						Entre 26 e 32 anos	Feminino	Portugal Continental	Lisboa	Oeiras	Duas	Apenas eu / uma	Ensino superior - Licenciatura	1101-1500€	Nao	Comercio (grosso/retalho)		Sim	T	3	6	C	74111817		Unknown
2020-03-14 02:54:51	2020-03-14 03:03:33	Nao			Nao	Frequentemente	Internet - site do SNS e/ou da Direcao Geral da Saude,Internet - sites de noticias,Redes sociais - WhatsApp		Elevado	Elevado	Sim	Sim	Nao						Entre 33 e 45 anos	Masculino	Portugal Continental	Lisboa	Oeiras	Duas	Nenhuma	Ensino superior - Licenciatura	0-1100€	Nao	Educacao		Sim	M	0	3	R	31412502		Unknown
2020-03-14 03:00:51	2020-03-14 03:04:38	Nao			Sim	Muito frequentemente	Televisao,Radio,Internet - sites de noticias		Elevado	Elevado	Nao	Sim	Nao						Entre 19 a 25 anos	Feminino	Portugal Continental	Lisboa	Mafra	Quatro	Nenhuma	Ensino superior - Licenciatura	1501-2000€	Nao	Gestao		Sim	M	1	4	C	24418792		Unknown
2020-03-14 03:01:29	2020-03-14 03:05:47	Nao			Nao	Muito frequentemente	Televisao,Internet - site do SNS e/ou da Direcao Geral da Saude		Muito elevado	Moderado	Nao	Sim	Nao						Entre 33 e 45 anos	Feminino	Portugal Continental	Lisboa	Odivelas	Duas	Nenhuma	Ensino superior - Licenciatura	1501-2000€	Nao	Comercio (grosso/retalho)		Sim	M	0	1	S	38036298		Unknown
2020-03-14 03:00:02	2020-03-14 03:06:37	Nao			Nao	Frequentemente	Televisao,Internet - site do SNS e/ou da Direcao Geral da Saude,Internet - sites de noticias		Muito elevado	Muito elevado	Nao	Sim	Sim	0-50€	Marco	11	Estabelecimento comercial - Mercearia	Veiculo proprio	Entre 46 e 64 anos	Feminino	Portugal Continental	Lisboa	Sintra	Tres	Nenhuma	Ensino superior - Mestrado	5001€ +	Sim	Saude		Sim	M	1	3	F	72603395		Unknown
2020-03-14 03:00:59	2020-03-14 03:06:39	Nao			Nao	Muito frequentemente	Televisao,Internet - sites de noticias,Redes sociais - Facebook		Muito elevado	Elevado	Nao	Sim	Nao						Entre 46 e 64 anos	Feminino	Portugal Continental	Setubal	Almada	Quatro	Nenhuma	12º ano ou equivalente	2001-5000€	Nao	Alojamento e actividades de turismo		Sim	M	1	2	C	62394412		Unknown
2020-03-14 03:02:07	2020-03-14 03:06:52	Nao			Nao	Muito frequentemente	Redes sociais - Facebook		Elevado	Moderado	Nao	Sim	Nao						Entre 33 e 45 anos	Feminino	Portugal Continental	Lisboa	Sintra	Tres	Duas	Ensino superior - Licenciatura	1501-2000€	Nao	Educacao		Sim	z	2	12	g	65384307		Unknown
2020-03-14 02:56:21	2020-03-14 03:07:53	Sim	Liguei para a linha SNS24,Nada/automedicacao		Nao	Muito frequentemente	Televisao,Redes sociais - Facebook,Redes sociais - WhatsApp		Muito elevado	Muito elevado	Nao	Sim	Sim	101€-300€	Marco	8	Estabelecimento comercial - Supermercado	A pe	Entre 46 e 64 anos	Masculino	Portugal Continental	Braga	Braga	Quatro	Duas	Ensino superior - Mestrado	0-1100€	Nao	Gestao		Sim	D	0	3	C	63124545		Unknown
2020-03-14 03:04:01	2020-03-14 03:08:57	Nao			Nao	Frequentemente	Televisao,Internet - mostores de busca (google, ..)		Elevado	Muito elevado	Nao	Sim	Nao						Entre 33 e 45 anos	Feminino	Portugal Continental	Setubal	Palmela	Cinco	Nenhuma	Ensino superior - Licenciatura	2001-5000€	Nao	Informatica		Sim	M	1	10	C	89253645		Unknown
2020-03-14 03:05:05	2020-03-14 03:09:18	Nao			Nao	Muito frequentemente	Internet - site do SNS e/ou da Direcao Geral da Saude,Redes sociais - Facebook		Elevado	Baixo	Nao	Sim	Nao						Entre 33 e 45 anos	Feminino	Portugal Continental	Setubal	Setubal	Duas	Nenhuma	Ensino superior - Licenciatura	0-1100€	Nao	Educacao		Nao					62251576
2020-03-14 03:02:23	2020-03-14 03:09:50	Nao			Sim	Muito frequentemente	Televisao,Radio,Redes sociais - Facebook		Muito elevado	Muito elevado	Nao	Sim	Sim	51€-100€	Marco	13	Estabelecimento comercial - Supermercado	Veiculo proprio	Entre 65 e 79 anos	Feminino	Portugal Continental	Lisboa	Loures	Duas	Duas	Ensino superior - Licenciatura	2001-5000€	Sim	Educacao		Sim	D	0	3	B	82334280		Unknown
2020-03-14 03:05:37	2020-03-14 03:12:22	Sim	Liguei para a linha SNS24,Nada/automedicacao		Sim	Frequentemente	Televisao,Internet - sites de noticias,Redes sociais - Facebook		Elevado	Nulo	Nao	Nao	Nao						Entre 46 e 64 anos	Masculino	Portugal Continental	Lisboa	Loures	Duas	Duas	9º ano ou equivalente	0-1100€	Nao	Outro	desempregado	Sim	I	1	5	L	86308896		Unknown
2020-03-14 03:08:54	2020-03-14 03:13:02	Nao			Nao	Muito frequentemente	Televisao,Redes sociais - Facebook		Muito elevado	Muito elevado	Nao	Sim	Nao						Entre 26 e 32 anos	Feminino	Portugal Continental	Lisboa	Lisboa	Tres	Nenhuma	Ensino superior - Mestrado	2001-5000€	Sim	Saude		Sim	A	0	1	R	86415586		Unknown
2020-03-14 03:06:07	2020-03-14 03:13:15	Nao			Nao	Muito frequentemente	Internet - site do SNS e/ou da Direcao Geral da Saude		Muito elevado	Muito elevado	Nao	Sim	Sim	101€-300€	Marco	10	Estabelecimento comercial - Supermercado	Veiculo proprio	Entre 46 e 64 anos	Feminino	Portugal Continental	Lisboa	Lisboa	Tres	Nenhuma	Ensino superior - Licenciatura	1101-1500€	Nao	Gestao		Sim	M	1	4	M	43077457		Unknown
2020-03-14 03:11:22	2020-03-14 03:15:04	Nao			Nao	Muito frequentemente	Televisao,Internet - mostores de busca (google, ..),Redes sociais - WhatsApp		Elevado	Muito elevado	Nao	Nao	Nao						Entre 33 e 45 anos	Feminino	Portugal Continental	Lisboa	Oeiras	Duas	Nenhuma	Ensino superior - Licenciatura	1501-2000€	Nao	Saude		Sim	M	1	2	M	93940135		Unknown
2020-03-14 03:10:09	2020-03-14 03:15:35	Nao			Nao	Muito frequentemente	Internet - mostores de busca (google, ..),Internet - sites de noticias,Redes sociais - Facebook		Elevado	Elevado	Nao	Nao	Sim	0-50€	Marco	12	Estabelecimento comercial - Supermercado	Veiculo proprio	Entre 33 e 45 anos	Feminino	Portugal Continental	Leiria	Leiria	Duas	Nenhuma	Ensino superior - Licenciatura	0-1100€	Nao	Outro	Ginasio	Sim	L	1	4	M	82134726		Unknown
2020-03-14 03:13:19	2020-03-14 03:17:26	Nao			Nao	Muito frequentemente	Televisao,Internet - sites de noticias		Elevado	Elevado	Sim	Sim	Nao						Entre 33 e 45 anos	Feminino	Portugal Continental	Lisboa	Sintra	Duas	Nenhuma	Ensino superior - Licenciatura	2001-5000€	Nao	Saude		Sim	M	0	2	M	76857367		Unknown
2020-03-14 03:11:40	2020-03-14 03:17:35	Nao			Nao	Muito frequentemente	Televisao,Internet - site do SNS e/ou da Direcao Geral da Saude,Redes sociais - Facebook		Muito elevado	Muito elevado	Prefiro nao responder	Prefiro nao responder	Sim	101€-300€	Marco	9	Online		Entre 65 e 79 anos	Masculino	Portugal Continental	Coimbra	Coimbra	Quatro	Apenas eu / uma	12º ano ou equivalente	2001-5000€	Nao	Informatica		Sim	M	0	11	L	20616205		Unknown
2020-03-14 03:11:47	2020-03-14 03:18:23	Nao			Nao	Muito frequentemente	Televisao,Internet - site do SNS e/ou da Direcao Geral da Saude,Internet - sites de noticias		Muito elevado	Muito elevado	Nao	Nao	Sim	51€-100€	Marco	12	Estabelecimento comercial - Mercearia	Veiculo proprio	Entre 46 e 64 anos	Feminino	Portugal Continental	Lisboa	Lisboa	Tres	Nenhuma	Ensino superior - Mestrado	1501-2000€	Sim	Outro	Social idosos	Sim	M	1	3	A	27508487		Unknown
2020-03-14 03:14:32	2020-03-14 03:18:51	Nao			Nao	Frequentemente	Internet - site do SNS e/ou da Direcao Geral da Saude,Internet - sites de noticias		Moderado	Elevado	Nao	Sim	Nao						Entre 46 e 64 anos	Feminino	Portugal Continental	Lisboa	Sintra	Tres	Nenhuma	Ensino superior - Mestrado	Prefiro nao responder	Nao	Outro	Consultor	Sim	I	5	11	M	66477864		Unknown
2020-03-14 03:15:56	2020-03-14 03:20:43	Nao			Nao	Muito frequentemente	Televisao,Internet - site do SNS e/ou da Direcao Geral da Saude,Internet - sites de noticias		Muito elevado	Muito elevado	Nao	Sim	Sim	0-50€	Fevereiro	10	Estabelecimento comercial - Supermercado	A pe	Entre 46 e 64 anos	Feminino	Portugal Continental	Lisboa	Odivelas	Apenas eu	Nenhuma	Ensino superior - Mestrado	1101-1500€	Nao	Actividades de Apoio Social		Sim	D	1	12	M	13125344		Unknown
2020-03-14 03:16:08	2020-03-14 03:22:07	Nao			Nao	Muito frequentemente	Televisao,Jornais,Radio		Moderado	Elevado	Nao	Sim	Nao						Entre 33 e 45 anos	Feminino	Portugal Continental	Lisboa	Cascais	Duas	Nenhuma	Ensino superior - Doutoramento	Prefiro nao responder	Nao	Educacao		Sim	M	1	12	S	70261096		Unknown
2020-03-14 03:20:13	2020-03-14 03:25:08	Nao			Nao	Muito frequentemente	Televisao,Internet - mostores de busca (google, ..),Internet - sites de noticias		Muito elevado	Muito elevado	Nao	Sim	Nao						Entre 33 e 45 anos	Feminino	Portugal Continental	Lisboa	Amadora	Apenas eu	Nenhuma	Ensino superior - Mestrado	0-1100€	Nao	Nao trabalho - Desempregado		Sim	M	1	10	I	51902405		Unknown
2020-03-14 03:19:53	2020-03-14 03:25:19	Nao			Nao	Muito frequentemente	Televisao,Radio,Internet - site do SNS e/ou da Direcao Geral da Saude		Elevado	Elevado	Nao	Sim	Nao						Entre 46 e 64 anos	Feminino	Portugal Continental	Lisboa	Loures	Tres	Nenhuma	Ensino superior - Licenciatura	1501-2000€	Nao	Educacao		Sim	B	0	12	M	50601597		Unknown
2020-03-14 03:22:24	2020-03-14 03:25:28	Nao			Nao	Frequentemente	Internet - sites de noticias		Moderado	Moderado	Nao	Sim	Nao						Entre 33 e 45 anos	Masculino	Portugal Continental	Porto	Valongo	Duas	Apenas eu / uma	Ensino superior - Licenciatura	1501-2000€	Sim	Saude		Sim	E	1	9	C	70597668		Unknown
2020-03-14 03:21:21	2020-03-14 03:25:30	Nao			Sim	Muito frequentemente	Televisao,Internet - mostores de busca (google, ..),Redes sociais - Facebook		Muito elevado	Muito elevado	Nao	Sim	Sim	101€-300€	Marco	9	Estabelecimento comercial - Hipermercado	Veiculo proprio	Entre 46 e 64 anos	Feminino	Portugal Continental	Lisboa	Lisboa	Mais do que cinco	Nenhuma	Ensino superior - Mestrado	1501-2000€	Nao	Educacao		Sim	F	1	8	A	8494105		Unknown
2020-03-14 03:17:04	2020-03-14 03:25:32	Nao			Sim	Muito frequentemente	Televisao,Internet - mostores de busca (google, ..),Internet - sites de noticias		Muito elevado	Muito elevado	Nao	Nao	Sim	101€-300€	Fevereiro	19	Online		Entre 26 e 32 anos	Feminino	Portugal Continental	Lisboa	Loures	Quatro	Nenhuma	Ensino superior - Licenciatura	2001-5000€	Sim	Saude		Sim	C	0	9	A	86448819		Unknown
2020-03-14 03:22:25	2020-03-14 03:26:37	Nao			Nao	Muito frequentemente	Internet - site do SNS e/ou da Direcao Geral da Saude,Internet - sites de noticias,Redes sociais - Facebook		Elevado	Muito elevado	Sim	Sim	Nao						Entre 19 a 25 anos	Feminino	Portugal Continental	Lisboa	Sintra	Cinco	Nenhuma	Ensino superior - Licenciatura	2001-5000€	Nao	Saude		Sim	M	0	9	S	41959266		Unknown
2020-03-14 03:20:41	2020-03-14 03:26:49	Nao			Nao	Muito frequentemente	Televisao,Internet - site do SNS e/ou da Direcao Geral da Saude,Redes sociais - Facebook		Moderado	Elevado	Sim	Nao	Sim	51€-100€	Marco	11	Estabelecimento comercial - Supermercado	Veiculo proprio	Entre 46 e 64 anos	Masculino	Portugal Continental	Lisboa	Cascais	Duas	Nenhuma	Ensino superior - Licenciatura	2001-5000€	Sim	Saude		Sim	M	1	1	J	21810407		Unknown
2020-03-14 03:24:20	2020-03-14 03:28:17	Nao			Nao	Muito frequentemente	Televisao		Muito elevado	Muito elevado	Nao	Nao	Nao						Entre 33 e 45 anos	Masculino	Portugal Continental	Setubal	Barreiro	Duas	Quatro	Ensino superior - Licenciatura	1501-2000€	Nao	Saude		Sim	S	0	4	R	92808980		Unknown
2020-03-14 03:26:12	2020-03-14 03:29:32	Nao			Nao	Muito frequentemente	Televisao,Redes sociais - Facebook		Muito elevado	Elevado	Nao	Nao	Sim	51€-100€	Marco	11	Estabelecimento comercial - Hipermercado	Veiculo proprio	Entre 33 e 45 anos	Feminino	Portugal Continental	Leiria	Nazare	Tres	Nenhuma	Ensino superior - Licenciatura	1501-2000€	Nao	Actividades de Apoio Social		Sim	S	0	1	G	95526261		Unknown
2020-03-14 03:26:22	2020-03-14 03:30:29	Nao			Nao	Frequentemente	Televisao,Internet - sites de noticias		Moderado	Elevado	Nao	Nao	Nao						Entre 33 e 45 anos	Feminino	Portugal Continental	Lisboa	Oeiras	Quatro	Apenas eu / uma	Ensino superior - Licenciatura	0-1100€	Nao	Educacao		Sim	M	0	9	V	53088953		Unknown
2020-03-14 03:23:58	2020-03-14 03:31:06	Nao			Nao	Muito frequentemente	Televisao,Internet - site do SNS e/ou da Direcao Geral da Saude,Redes sociais - Facebook		Elevado	Elevado	Nao	Nao	Sim	0-50€	Marco	5	Estabelecimento comercial - Supermercado	Veiculo proprio	Entre 33 e 45 anos	Feminino	Portugal Continental	Lisboa	Oeiras	Duas	Nenhuma	Ensino superior - Licenciatura	1101-1500€	Nao	Educacao		Nao					8599504
2020-03-14 03:27:30	2020-03-14 03:31:54	Nao			Nao	Muito frequentemente	Internet - site do SNS e/ou da Direcao Geral da Saude,Redes sociais - Facebook		Elevado	Elevado	Nao	Sim	Nao						Entre 33 e 45 anos	Feminino	Portugal Continental	Lisboa	Vila Franca de Xira	Duas	Apenas eu / uma	Ensino superior - Licenciatura	1501-2000€	Nao	Actividades de Apoio Social		Sim	M	1	8	F	11605685		Unknown
2020-03-14 03:27:13	2020-03-14 03:32:19	Sim	Outro	Sem o motivo da tosse e nao e motivo de preocupacao.	Nao	Muito frequentemente	Televisao,Internet - sites de noticias,Outro		Muito elevado	Nulo	Nao	Sim	Nao						Entre 46 e 64 anos	Feminino	Portugal Continental	Santarem	Rio Maior	Apenas eu	Nenhuma	Ensino superior - Licenciatura	1501-2000€	Nao	Educacao		Sim	M	0	2	G	58552010		Unknown
2020-03-14 03:27:56	2020-03-14 03:32:38	Nao			Nao	Muito frequentemente	Televisao,Internet - mostores de busca (google, ..),Internet - sites de noticias		Elevado	Elevado	Nao	Nao	Nao						Entre 46 e 64 anos	Feminino	Portugal Continental	Lisboa	Oeiras	Cinco	Apenas eu / uma	Ensino superior - Mestrado	2001-5000€	Sim	Saude		Sim	M	0	10	C	67973407		Unknown
2020-03-14 03:28:27	2020-03-14 03:32:39	Nao			Nao	Muito frequentemente	Televisao,Jornais,Redes sociais - Facebook		Muito elevado	Muito elevado	Nao	Nao	Nao						Entre 33 e 45 anos	Feminino	Portugal Continental	Leiria	Nazare	Quatro	Cinco	Ensino superior - Licenciatura	Prefiro nao responder	Nao	Alojamento e actividades de turismo		Sim	M	1	11	M	95281016		Unknown
2020-03-14 03:29:45	2020-03-14 03:33:02	Nao			Nao	Muito frequentemente	Televisao,Radio,Internet - site do SNS e/ou da Direcao Geral da Saude		Elevado	Elevado	Nao	Nao	Nao						Entre 33 e 45 anos	Feminino	Portugal Continental	Lisboa	Sintra	Apenas eu	Nenhuma	Ensino superior - Licenciatura	1101-1500€	Nao	Industria		Sim	M	0	2	M	13267162		Unknown
2020-03-14 03:26:52	2020-03-14 03:34:39	Nao			Nao	Frequentemente	Televisao,Internet - sites de noticias		Elevado	Muito elevado	Nao	Sim	Sim	51€-100€	Marco	10	Estabelecimento comercial - Supermercado	Veiculo proprio	Entre 33 e 45 anos	Feminino	Portugal Continental	Leiria	Alcobaca	Tres	Nenhuma	9º ano ou equivalente	2001-5000€	Nao	Industria		Sim	M	0	3	S	99210149		Unknown
2020-03-14 03:30:27	2020-03-14 03:35:03	Nao			Nao	Muito frequentemente	Internet - site do SNS e/ou da Direcao Geral da Saude		Baixo	Moderado	Nao	Nao	Nao						Entre 19 a 25 anos	Feminino	Portugal Continental	Braga	Vila Nova de Famalicao	Duas	Nenhuma	Ensino superior - Licenciatura	0-1100€	Sim	Saude		Sim	F	0	1	C	88961715		Unknown
2020-03-14 03:28:30	2020-03-14 03:35:40	Nao			Nao	Muito frequentemente	Televisao,Radio,Internet - sites de noticias		Moderado	Muito elevado	Nao	Sim	Nao						Entre 46 e 64 anos	Masculino	Portugal Continental	Lisboa	Amadora	Tres	Nenhuma	Ensino superior - Licenciatura	2001-5000€	Nao	Outro		Sim	H	Um	10	D	18997851		Unknown
2020-03-14 03:31:28	2020-03-14 03:35:52	Sim	Outro	Como Sofro de alergias , tomei a medicacao habitual , nao tenho febre mas tenho tosse	Nao	Muito frequentemente	Televisao,Radio,Internet - site do SNS e/ou da Direcao Geral da Saude		Elevado	Muito elevado	Prefiro nao responder	Sim	Nao						Entre 33 e 45 anos	Feminino	Portugal Continental	Lisboa	Odivelas	Duas	Nenhuma	12º ano ou equivalente	Prefiro nao responder	Nao	Comercio (grosso/retalho)		Sim	A	0	10	S	11066847		Unknown
2020-03-14 03:28:37	2020-03-14 03:36:01	Sim	Liguei para a linha SNS24		Sim	Muito frequentemente	Televisao,Internet - sites de noticias		Muito elevado	Muito elevado	Nao	Nao	Sim	101€-300€	Marco	10	Estabelecimento comercial - Hipermercado	Veiculo proprio	Entre 26 e 32 anos	Feminino	Portugal Continental	Lisboa	Odivelas	Tres	Nenhuma	Ensino superior - Licenciatura	2001-5000€	Nao	Outro	Comunicacao	Sim	L	0	8	G	5789707		Unknown
2020-03-14 03:33:44	2020-03-14 03:38:02	Nao			Nao	Muito frequentemente	Internet - sites de noticias,Redes sociais - Facebook		Elevado	Muito elevado	Nao	Prefiro nao responder	Sim	0-50€	Marco	12	Estabelecimento comercial - Supermercado	A pe	Entre 26 e 32 anos	Feminino	Portugal Continental	Lisboa	Amadora	Apenas eu	Nenhuma	Ensino superior - Mestrado	1501-2000€	Nao	Outro	Exercicio fisico	Sim	E	2	2	C	26514635		Unknown
2020-03-14 03:33:43	2020-03-14 03:38:20	Nao			Nao	Frequentemente	Televisao,Radio,Redes sociais - Facebook		Elevado	Elevado	Nao	Sim	Sim	0-50€	Marco	3	Estabelecimento comercial - Hipermercado	Veiculo proprio	Entre 33 e 45 anos	Masculino	Portugal Continental	Leiria	Marinha Grande	Cinco	Duas	12º ano ou equivalente	2001-5000€	Nao	Industria		Sim	M	0	8	M	87281670		Unknown
2020-03-14 03:35:14	2020-03-14 03:40:09	Nao			Nao	Frequentemente	Televisao,Redes sociais - Facebook		Moderado	Moderado	Nao	Sim	Nao						Entre 46 e 64 anos	Feminino	Portugal Continental	Lisboa	Lisboa	Tres	Nenhuma	Ensino superior - Licenciatura	Prefiro nao responder	Nao	Actividades Imobiliarias		Sim	M	0	4	N	80221679		Unknown
2020-03-14 03:32:34	2020-03-14 03:41:03	Nao			Nao	Muito frequentemente	Televisao,Internet - site do SNS e/ou da Direcao Geral da Saude,Redes sociais - Facebook		Elevado	Elevado	Nao	Prefiro nao responder	Nao						Entre 33 e 45 anos	Feminino	Portugal Continental	Porto	Porto	Tres	Apenas eu / uma	12º ano ou equivalente	0-1100€	Nao	Transporte e armazenagem		Sim	A	0	8	A	74224676		Unknown
2020-03-14 03:36:42	2020-03-14 03:41:33	Nao			Nao	Frequentemente	Televisao,Redes sociais - WhatsApp		Moderado	Elevado	Nao	Nao	Nao						Entre 46 e 64 anos	Feminino	Portugal Continental	Lisboa	Lisboa	Quatro	Nenhuma	Ensino superior - Licenciatura	1501-2000€	Nao	Comercio (grosso/retalho)		Sim	M	1	2	P	46092292		Unknown
2020-03-14 03:37:32	2020-03-14 03:42:26	Nao			Nao	Muito frequentemente	Televisao,Redes sociais - Facebook		Muito elevado	Muito elevado	Nao	Nao	Sim	101€-300€	Marco	12	Estabelecimento comercial - Supermercado	Veiculo proprio	Entre 19 a 25 anos	Masculino	Portugal Continental	Lisboa	Loures	Quatro	Nenhuma	Ensino superior - Mestrado	1501-2000€	Sim	Outro	Fitness	Sim	T	0	10	A	7214145		Unknown
2020-03-14 03:38:39	2020-03-14 03:43:25	Nao			Nao	Frequentemente	Televisao,Internet - sites de noticias,Redes sociais - Facebook		Elevado	Moderado	Nao	Sim	Nao						Entre 33 e 45 anos	Feminino	Portugal Continental	Lisboa	Lisboa	Apenas eu	Nenhuma	Ensino superior - Mestrado	1101-1500€	Nao	Economia		Sim	V	0	8	M	67085317		Unknown
2020-03-14 03:40:49	2020-03-14 03:43:59	Nao			Nao	Muito frequentemente	Televisao,Internet - mostores de busca (google, ..),Redes sociais - WhatsApp		Elevado	Elevado	Nao	Sim	Nao						Entre 33 e 45 anos	Feminino	Portugal Continental	Lisboa	Oeiras	Apenas eu	Nenhuma	Ensino superior - Mestrado	1101-1500€	Nao	Saude		Sim	M	0	10	F	47043920		Unknown
2020-03-14 03:41:12	2020-03-14 03:44:12	Nao			Nao	Muito frequentemente	Televisao,Radio,Internet - sites de noticias		Moderado	Elevado	Nao	Sim	Nao						Entre 26 e 32 anos	Masculino	Portugal Continental	Lisboa	Odivelas	Tres	Nenhuma	Ensino superior - Licenciatura	2001-5000€	Nao	Comercio (grosso/retalho)		Sim	M	0	12	T	43302055		Unknown
2020-03-14 03:35:37	2020-03-14 03:44:27	Nao			Nao	Frequentemente	Televisao,Internet - site do SNS e/ou da Direcao Geral da Saude,Internet - sites de noticias		Muito elevado	Muito elevado	Nao	Sim	Sim	0-50€	Marco	7	Estabelecimento comercial - Supermercado	Veiculo proprio	Entre 33 e 45 anos	Feminino	Portugal Continental	Lisboa	Loures	Tres	Nenhuma	Ensino superior - Licenciatura	1101-1500€	Nao	Educacao		Sim	A	1	3	D	99303126		Unknown
2020-03-14 03:39:20	2020-03-14 03:45:22	Nao			Nao	Muito frequentemente	Televisao,Internet - mostores de busca (google, ..),Internet - site do SNS e/ou da Direcao Geral da Saude		Moderado	Muito elevado	Nao	Sim	Nao						Entre 46 e 64 anos	Masculino	Portugal Continental	Lisboa	Lisboa	Mais do que cinco	Apenas eu / uma	Ensino superior - Doutoramento	5001€ +	Nao	Gestao		Sim	M	0	6	M	14498854		Unknown
2020-03-14 03:34:04	2020-03-14 03:45:31	Nao			Nao	Frequentemente	Televisao,Internet - mostores de busca (google, ..),Internet - sites de noticias		Muito elevado	Muito elevado	Nao	Nao	Nao						Entre 33 e 45 anos	Feminino	Portugal Continental	Lisboa	Lisboa	Tres	Nenhuma	Ensino superior - Licenciatura	1101-1500€	Nao	Outro	Ginasio	Sim	J	0	3	F	28071434		Unknown
2020-03-14 03:40:44	2020-03-14 03:45:45	Nao			Nao	Frequentemente	Televisao,Redes sociais - Facebook		Elevado	Muito elevado	Nao	Nao	Nao						Entre 33 e 45 anos	Feminino	Portugal Continental	Leiria	Nazare	Cinco	Nenhuma	12º ano ou equivalente	0-1100€	Nao	Outro		Sim	M	0	5	C	67121236		Unknown
2020-03-14 03:39:38	2020-03-14 03:47:04	Nao			Sim	Muito frequentemente	Televisao,Internet - site do SNS e/ou da Direcao Geral da Saude,Internet - sites de noticias		Muito elevado	Elevado	Nao	Sim	Sim	51€-100€	Fevereiro	28	Online		Entre 33 e 45 anos	Feminino	Portugal Continental	Setubal	Seixal	Duas	Apenas eu / uma	Ensino superior - Licenciatura	2001-5000€	Nao	Outro	Comunicacao Social	Sim	E	2	7	S	34351369		Unknown
2020-03-14 03:18:20	2020-03-14 03:48:16	Sim	Liguei para a linha SNS24		Nao	Frequentemente	Televisao,Internet - site do SNS e/ou da Direcao Geral da Saude,Internet - sites de noticias		Muito elevado	Moderado	Sim	Sim	Nao						Entre 33 e 45 anos	Feminino	Portugal Continental	Lisboa	Sintra	Cinco	Apenas eu / uma	Ensino superior - Licenciatura	1101-1500€	Nao	Informatica		Sim	F	0	5	M	78533076		Unknown
2020-03-14 03:43:24	2020-03-14 03:49:56	Nao			Nao	Frequentemente	Televisao,Internet - site do SNS e/ou da Direcao Geral da Saude		Elevado	Elevado	Nao	Prefiro nao responder	Nao						Entre 33 e 45 anos	Feminino	Portugal Continental	Lisboa	Loures	Duas	Apenas eu / uma	Ensino superior - Licenciatura	1101-1500€	Nao	Nao trabalho - Desempregado		Sim	M	0	1	I	26203020		Unknown
2020-03-14 03:45:18	2020-03-14 03:49:59	Nao			Nao	Muito frequentemente	Televisao,Internet - mostores de busca (google, ..),Internet - sites de noticias		Moderado	Muito elevado	Nao	Sim	Nao						Entre 46 e 64 anos	Masculino	Portugal Continental	Porto	Vila Nova de Gaia	Tres	Nenhuma	Ensino superior - Licenciatura	2001-5000€	Nao	Saude		Sim	C	0	4	A	49837196		Unknown
2020-03-14 03:45:51	2020-03-14 03:50:11	Nao			Nao	Muito frequentemente	Televisao		Muito elevado	Muito elevado	Nao	Nao	Sim	51€-100€	Fevereiro	10	Estabelecimento comercial - Hipermercado	Veiculo proprio	Entre 33 e 45 anos	Masculino	Portugal Continental	Lisboa	Oeiras	Duas	Nenhuma	Ensino superior - Licenciatura	2001-5000€	Nao	Outro	Personal Trainer	Sim	M	3	11	C	71863976		Unknown
2020-03-14 03:43:09	2020-03-14 03:50:26	Sim	Nada/automedicacao		Nao	Muito frequentemente	Televisao,Redes sociais - Facebook		Muito elevado	Muito elevado	Nao	Nao	Sim	51€-100€	Marco	8	Estabelecimento comercial - Hipermercado	Veiculo proprio	Entre 46 e 64 anos	Masculino	Portugal Continental	Lisboa	Sintra	Cinco	Nenhuma	11º ano ou equivalente	1101-1500€	Nao	Comercio (grosso/retalho)		Nao					5105934
2020-03-14 03:47:59	2020-03-14 03:51:41	Nao			Nao	Muito frequentemente	Internet - site do SNS e/ou da Direcao Geral da Saude,Internet - sites de noticias,Redes sociais - Facebook		Muito elevado	Muito elevado	Nao	Sim	Nao						Entre 33 e 45 anos	Masculino	Portugal Continental	Aveiro	Aveiro	Quatro	Apenas eu / uma	Ensino superior - Mestrado	5001€ +	Nao	Comercio (grosso/retalho)		Sim	D	1	7	M	96131570		Unknown
2020-03-14 03:48:21	2020-03-14 03:52:28	Nao			Sim	Muito frequentemente	Televisao,Internet - site do SNS e/ou da Direcao Geral da Saude		Muito elevado	Muito elevado	Nao	Nao	Sim	51€-100€	Marco	11	Estabelecimento comercial - Hipermercado	Veiculo proprio	Entre 33 e 45 anos	Feminino	Portugal Continental	Leiria	Nazare	Tres	Nenhuma	12º ano ou equivalente	0-1100€	Nao	Educacao		Sim	I	2	3	D	27910138		Unknown
2020-03-14 03:48:45	2020-03-14 03:52:50	Nao			Nao	Frequentemente	Televisao,Redes sociais - Facebook,Redes sociais - WhatsApp		Moderado	Moderado	Nao	Nao	Nao						Entre 19 a 25 anos	Masculino	Portugal Continental	Setubal	Moita	Cinco	Nenhuma	Ensino superior - Licenciatura	0-1100€	Sim	Saude		Sim	V	0	7	S	67214251		Unknown
2020-03-14 03:49:53	2020-03-14 03:52:51	Nao			Nao	Muito frequentemente	Televisao,Jornais,Internet - site do SNS e/ou da Direcao Geral da Saude		Moderado	Moderado	Nao	Sim	Nao						Entre 33 e 45 anos	Feminino	Portugal Continental	Lisboa	Oeiras	Quatro	Nenhuma	Ensino superior - Licenciatura	1101-1500€	Nao	Actividades financeiras e de seguros		Sim	A	Oo	2	S	47813675		Unknown
2020-03-14 03:51:41	2020-03-14 03:57:21	Nao			Nao	Muito frequentemente	Jornais,Internet - site do SNS e/ou da Direcao Geral da Saude,Internet - sites de noticias		Muito elevado	Elevado	Nao	Nao	Sim	101€-300€	Marco	9	Estabelecimento comercial - Hipermercado	Veiculo proprio	Entre 33 e 45 anos	Feminino	Portugal Continental	Braganca	Vila Flor	Quatro	Duas	Ensino superior - Mestrado	1101-1500€	Nao	Outro		Sim	M	3	11	F	3044211		Unknown
2020-03-14 03:52:55	2020-03-14 03:57:32	Nao			Sim	Frequentemente	Televisao		Muito elevado	Muito elevado	Nao	Nao	Nao						Entre 33 e 45 anos	Feminino	Portugal Continental	Santarem	Santarem	Tres	Nenhuma	Ensino superior - Mestrado	2001-5000€	Nao	Saude		Sim	T	1	2	F	34099015		Unknown
2020-03-14 03:54:26	2020-03-14 03:59:05	Sim	Nada/automedicacao		Sim	Muito frequentemente	Televisao,Internet - site do SNS e/ou da Direcao Geral da Saude,Redes sociais - Facebook		Elevado	Elevado	Nao	Sim	Sim	0-50€	Marco	10	Estabelecimento comercial - Hipermercado	Veiculo proprio	Entre 26 e 32 anos	Feminino	Portugal Continental	Leiria	Nazare	Cinco	Duas	12º ano ou equivalente	Prefiro nao responder	Nao	Nao trabalho - Desempregado		Sim	I	1	10	C	82824016		Unknown
2020-03-14 03:55:12	2020-03-14 03:59:29	Nao			Nao	Muito frequentemente	Televisao,Internet - site do SNS e/ou da Direcao Geral da Saude,Internet - sites de noticias		Moderado	Muito elevado	Nao	Sim	Nao						Entre 19 a 25 anos	Masculino	Portugal Continental	Setubal	Setubal	Quatro	Nenhuma	Ensino superior - Licenciatura	2001-5000€	Nao	Nao trabalho - Estudante		Sim	P	1	4	C	64399556		Unknown
2020-03-14 03:55:53	2020-03-14 04:00:11	Nao			Nao	Frequentemente	Televisao		Muito elevado	Muito elevado	Nao	Nao	Nao						Entre 46 e 64 anos	Feminino	Portugal Continental	Leiria	Nazare	Duas	Duas	Ensino superior - Licenciatura	1101-1500€	Nao	Gestao		Sim	I	1	4	N	9461490		Unknown
2020-03-14 03:53:30	2020-03-14 04:00:12	Nao			Nao	Muito frequentemente	Televisao,Internet - site do SNS e/ou da Direcao Geral da Saude		Moderado	Elevado	Nao	Sim	Nao						Entre 33 e 45 anos	Feminino	Portugal Continental	Leiria	Nazare	Tres	Apenas eu / uma	Ensino superior - Licenciatura	0-1100€	Nao	Alojamento e actividades de turismo		Sim	I	1	11	M	12286519		Unknown
2020-03-14 03:55:29	2020-03-14 04:00:13	Nao			Sim	Frequentemente	Internet - mostores de busca (google, ..),Internet - sites de noticias,Redes sociais - Facebook		Elevado	Baixo	Nao	Sim	Nao						Entre 33 e 45 anos	Feminino	Portugal Continental	Porto	Penafiel	Tres	Nenhuma	12º ano ou equivalente	1101-1500€	Nao	Outro		Sim	M	1	10	M	48514244		Unknown
2020-03-14 03:56:55	2020-03-14 04:00:36	Nao			Nao	Frequentemente	Televisao,Jornais,Internet - site do SNS e/ou da Direcao Geral da Saude		Elevado	Elevado	Sim	Nao	Nao						Entre 46 e 64 anos	Feminino	Portugal Continental	Lisboa	Lisboa	Apenas eu	Nenhuma	Ensino superior - Mestrado	1501-2000€	Nao	Outro	Cultura	Sim	M	0	5	C	74714532		Unknown
2020-03-14 03:57:10	2020-03-14 04:01:13	Nao			Nao	Frequentemente	Televisao,Internet - site do SNS e/ou da Direcao Geral da Saude		Elevado	Muito elevado	Nao	Sim	Nao						Entre 46 e 64 anos	Feminino	Portugal Continental	Lisboa	Lisboa	Duas	Nenhuma	Ensino superior - Mestrado	2001-5000€	Sim	Saude		Sim	R	3	2	A	37886675		Unknown
2020-03-14 03:58:16	2020-03-14 04:03:16	Nao			Nao	Muito frequentemente	Televisao,Internet - mostores de busca (google, ..),Internet - sites de noticias		Elevado	Elevado	Nao	Nao	Sim	51€-100€	Marco	10	Estabelecimento comercial - Hipermercado	Veiculo proprio	Entre 33 e 45 anos	Feminino	Portugal Continental	Lisboa	Amadora	Quatro	Nenhuma	12º ano ou equivalente	Prefiro nao responder	Sim	Saude		Sim	M	0	6	I	41952331		Unknown
2020-03-14 03:56:51	2020-03-14 04:03:55	Nao			Nao	Muito frequentemente	Televisao,Internet - site do SNS e/ou da Direcao Geral da Saude,Redes sociais - WhatsApp		Muito elevado	Muito elevado	Nao	Sim	Nao						Entre 33 e 45 anos	Masculino	Portugal Continental	Lisboa	Oeiras	Tres	Apenas eu / uma	9º ano ou equivalente	1101-1500€	Nao	Saude		Sim	M	3	3	T	66252100		Unknown
2020-03-14 03:59:55	2020-03-14 04:03:56	Nao			Nao	Muito frequentemente	Televisao,Internet - site do SNS e/ou da Direcao Geral da Saude,Internet - sites de noticias		Muito elevado	Muito elevado	Nao	Sim	Nao						Entre 26 e 32 anos	Feminino	Portugal Continental	Lisboa	Sintra	Duas	Nenhuma	Ensino superior - Mestrado	0-1100€	Nao	Outro	Tecnico profissional de exercicio fisico	Sim	A	1	12	A	77569224		Unknown
2020-03-14 03:58:40	2020-03-14 04:04:17	Nao			Nao	Frequentemente	Televisao		Elevado	Moderado	Nao	Nao	Sim	0-50€	Marco	12	Estabelecimento comercial - Supermercado	A pe	Entre 46 e 64 anos	Feminino	Portugal Continental	Lisboa	Lisboa	Duas	Nenhuma	Ensino superior - Mestrado	0-1100€	Nao	Alojamento e actividades de turismo		Sim	M	2	9	E	71366977		Unknown
2020-03-14 03:58:53	2020-03-14 04:05:27	Nao			Nao	Muito frequentemente	Televisao,Internet - site do SNS e/ou da Direcao Geral da Saude		Elevado	Muito elevado	Nao	Sim	Sim	0-50€	Marco	13	Estabelecimento comercial - Hipermercado	Veiculo proprio	Entre 33 e 45 anos	Feminino	Portugal Continental	Lisboa	Oeiras	Cinco	Duas	Ensino superior - Mestrado	Prefiro nao responder	Nao	Outro	Telecomunicacoes	Sim	J	1	6	A	46099325		Unknown
2020-03-14 04:02:15	2020-03-14 04:06:48	Sim	Dirigi-me a uma farmacia,Outro	Tenho alergias.	Nao	Muito frequentemente	Internet - mostores de busca (google, ..),Internet - site do SNS e/ou da Direcao Geral da Saude		Elevado	Muito elevado	Nao	Sim	Nao						Entre 19 a 25 anos	Feminino	Portugal Continental	Setubal	Almada	Tres	Nenhuma	Ensino superior - Mestrado	2001-5000€	Nao	Nao trabalho - Estudante		Sim	M	2	3	M	28562165		Unknown
2020-03-14 04:02:54	2020-03-14 04:07:03	Nao			Sim	Muito frequentemente	Televisao,Internet - mostores de busca (google, ..),Redes sociais - Facebook		Muito elevado	Muito elevado	Nao	Sim	Nao						Entre 33 e 45 anos	Masculino	Portugal Continental	Setubal	Seixal	Cinco	Duas	Ensino superior - Licenciatura	0-1100€	Sim	Saude		Sim	M	0	7	P	24103122		Unknown
2020-03-14 03:58:36	2020-03-14 04:07:40	Sim	Outro		Nao	Muito frequentemente	Televisao,Jornais		Elevado	Elevado	Nao	Sim	Nao						Entre 46 e 64 anos	Feminino	Portugal Continental	Setubal	Almada	Apenas eu	Nenhuma	12º ano ou equivalente	0-1100€	Nao	Nao trabalho - Desempregado		Sim	M	0	2	C	43789034		Unknown
2020-03-14 04:04:05	2020-03-14 04:08:53	Sim	Nada/automedicacao		Nao	Muito frequentemente	Televisao		Elevado	Elevado	Nao	Sim	Nao						Entre 33 e 45 anos	Feminino	Portugal Continental	Lisboa	Sintra	Cinco	Nenhuma	Ensino superior - Licenciatura	2001-5000€	Nao	Saude		Sim	J	0	5	O	81911388		Unknown
2020-03-14 04:00:57	2020-03-14 04:09:12	Nao			Nao	Muito frequentemente	Televisao,Internet - site do SNS e/ou da Direcao Geral da Saude,Internet - sites de noticias		Elevado	Muito elevado	Nao	Nao	Sim	0-50€	Marco	10	Estabelecimento comercial - Hipermercado	Veiculo proprio	Entre 46 e 64 anos	Masculino	Portugal Continental	Braga	Guimaraes	Tres	Nenhuma	10º ano ou equivalente	0-1100€	Nao	Outro		Sim	E	0	5	S	49013359		Unknown
2020-03-14 04:05:17	2020-03-14 04:09:58	Nao			Nao	Muito frequentemente	Televisao,Internet - sites de noticias		Elevado	Muito elevado	Nao	Sim	Nao						Entre 46 e 64 anos	Feminino	Portugal Continental	Leiria	Nazare	Tres	Nenhuma	Ensino superior - Licenciatura	2001-5000€	Nao	Outro		Sim	M	0	4	M	9691688		Unknown
2020-03-14 04:05:35	2020-03-14 04:10:15	Nao			Nao	Muito frequentemente	Televisao,Radio,Internet - site do SNS e/ou da Direcao Geral da Saude		Muito elevado	Muito elevado	Nao	Sim	Nao						Entre 46 e 64 anos	Masculino	Portugal Continental	Coimbra	Coimbra	Quatro	Nenhuma	Ensino superior - Licenciatura	Prefiro nao responder	Nao	Empreendedorismo		Sim	T	0	5	L	96404458		Unknown
2020-03-14 04:07:14	2020-03-14 04:11:07	Nao			Nao	Frequentemente	Televisao,Radio		Elevado	Muito elevado	Nao	Nao	Nao						Entre 46 e 64 anos	Feminino	Portugal Continental	Lisboa	Cascais	Apenas eu	Nenhuma	Ensino superior - Licenciatura	1101-1500€	Sim	Saude		Sim	M	2	3	D	34639035		Unknown
2020-03-14 04:06:57	2020-03-14 04:11:40	Nao			Nao	Muito frequentemente	Televisao,Internet - mostores de busca (google, ..)		Moderado	Moderado	Nao	Sim	Nao						Entre 46 e 64 anos	Masculino	Portugal Continental	Lisboa	Lisboa	Apenas eu	Nenhuma	Ensino superior - Doutoramento	1501-2000€	Sim	Educacao		Sim	E	0	10	L	75191519		Unknown
2020-03-14 04:07:14	2020-03-14 04:11:49	Nao			Sim	Frequentemente	Televisao,Internet - site do SNS e/ou da Direcao Geral da Saude,Internet - sites de noticias		Muito elevado	Muito elevado	Nao	Sim	Nao						Entre 46 e 64 anos	Feminino	Portugal Continental	Lisboa	Lisboa	Duas	Nenhuma	12º ano ou equivalente	0-1100€	Nao	Gestao		Sim	M	1	4	M	18806587		Unknown
2020-03-14 04:07:27	2020-03-14 04:14:40	Sim	Dirigi-me a uma farmacia		Sim	Frequentemente	Televisao		Elevado	Elevado	Nao	Prefiro nao responder	Nao						Entre 65 e 79 anos	Feminino	Portugal Continental	Lisboa	Vila Franca de Xira	Tres	Tres	6 anos de escolaridade	Prefiro nao responder	Nao	Electricidade, gas, agua		Sim	M	0	5	S	2596215		Unknown
2020-03-14 04:08:09	2020-03-14 04:14:41	Sim	Dirigi-me a uma farmacia,Outro	Comprei a minha bomba da asma e os meus medicamentos da rinite	Nao	Muito frequentemente	Televisao,Internet - mostores de busca (google, ..),Internet - site do SNS e/ou da Direcao Geral da Saude		Elevado	Elevado	Nao	Sim	Nao						Entre 19 a 25 anos	Feminino	Portugal Continental	Lisboa	Sintra	Cinco	Nenhuma	Ensino superior - Licenciatura	1501-2000€	Nao	Nao trabalho - Estudante		Sim	M	0	8	C	32714563		Unknown
2020-03-14 04:12:36	2020-03-14 04:15:46	Sim	Nada/automedicacao		Nao	Muito frequentemente	Televisao,Jornais,Internet - sites de noticias		Moderado	Moderado	Nao	Sim	Nao						Entre 26 e 32 anos	Masculino	Portugal Continental	Porto	Porto	Duas	Nenhuma	Ensino superior - Mestrado	2001-5000€	Nao	Outro		Sim	H	0	18	A	11962358		Unknown
2020-03-14 04:13:06	2020-03-14 04:16:33	Nao			Nao	Muito frequentemente	Internet - site do SNS e/ou da Direcao Geral da Saude,Internet - sites de noticias,Redes sociais - Facebook		Elevado	Elevado	Nao	Sim	Sim	101€-300€	Fevereiro	20	Estabelecimento comercial - Supermercado	Transporte publico	Entre 26 e 32 anos	Feminino	Portugal Continental	Setubal	Almada	Tres	Nenhuma	Ensino superior - Mestrado	1101-1500€	Sim	Saude		Sim	A	0	10	M	38557261		Unknown
2020-03-14 04:10:05	2020-03-14 04:17:04	Nao			Nao	Muito frequentemente	Televisao,Radio,Internet - mostores de busca (google, ..)		Muito elevado	Muito elevado	Nao	Nao	Nao						Entre 46 e 64 anos	Feminino	Portugal Continental	Lisboa	Sintra	Apenas eu	Apenas eu / uma	12º ano ou equivalente	0-1100€	Nao	Nao trabalho - Reformado		Sim	D	0	11	P	4242579		Unknown
2020-03-14 04:14:29	2020-03-14 04:18:47	Nao			Nao	Muito frequentemente	Televisao,Radio,Redes sociais - Facebook		Muito elevado	Muito elevado	Sim	Sim	Nao						Entre 46 e 64 anos	Feminino	Portugal Continental	Lisboa	Oeiras	Quatro	Nenhuma	Ensino superior - Mestrado	2001-5000€	Nao	Gestao		Sim	M	0	2	M	47692385		Unknown
2020-03-14 04:15:18	2020-03-14 04:18:49	Nao			Nao	Muito frequentemente	Televisao,Internet - sites de noticias		Elevado	Muito elevado	Nao	Sim	Nao						Entre 33 e 45 anos	Feminino	Portugal Continental	Lisboa	Oeiras	Apenas eu	Nenhuma	Ensino superior - Licenciatura	0-1100€	Nao	Gestao		Sim	I	1	6	I	39056662		Unknown
2020-03-14 04:15:00	2020-03-14 04:18:58	Nao			Nao	Muito frequentemente	Internet - sites de noticias		Elevado	Moderado	Nao	Sim	Sim	0-50€	Marco	8	Estabelecimento comercial - Hipermercado	Veiculo proprio	Entre 26 e 32 anos	Feminino	Portugal Continental	Lisboa	Lisboa	Duas	Nenhuma	Ensino superior - Mestrado	2001-5000€	Nao	Saude		Sim	M	0	6	G	5704391		Unknown
2020-03-14 04:06:34	2020-03-14 04:19:01	Nao			Nao	Muito frequentemente	Televisao,Internet - sites de noticias		Muito elevado	Muito elevado	Nao	Prefiro nao responder	Sim	101€-300€	Fevereiro	24	Online		Entre 65 e 79 anos	Feminino	Portugal Continental	Lisboa	Oeiras	Duas	Duas	Ensino superior - Licenciatura	2001-5000€	Nao	Nao trabalho - Reformado		Sim	M	0	12	M	35178502		Unknown
2020-03-14 04:13:18	2020-03-14 04:19:40	Nao			Nao	Muito frequentemente	Redes sociais - Facebook,Outro		Muito elevado	Baixo	Nao	Nao	Sim	51€-100€	Marco	6	Estabelecimento comercial - Supermercado	Veiculo proprio	Entre 46 e 64 anos	Feminino	Portugal Continental	Setubal	Palmela	Duas	Duas	Ensino superior - Licenciatura	1101-1500€	Nao	Educacao		Sim	M	O0	3	M	42770256		Unknown
2020-03-14 04:14:23	2020-03-14 04:19:46	Nao			Nao	Frequentemente	Televisao,Radio,Internet - sites de noticias		Elevado	Muito elevado	Nao	Nao	Sim	51€-100€	Marco	13	Estabelecimento comercial - Supermercado	Veiculo proprio	Entre 26 e 32 anos	Masculino	Portugal Continental	Lisboa	Cascais	Duas	Nenhuma	Ensino superior - Licenciatura	Prefiro nao responder	Nao	Industria		Sim	p	1	6	M	2632257		Unknown
2020-03-14 04:15:42	2020-03-14 04:20:14	Nao			Nao	Muito frequentemente	Internet - sites de noticias,Outro		Elevado	Moderado	Sim	Sim	Nao						Entre 26 e 32 anos	Feminino	Portugal Continental	Lisboa	Sintra	Tres	Nenhuma	Ensino superior - Licenciatura	0-1100€	Nao	Saude		Sim	S	1	5	L	91627590		Unknown
2020-03-14 04:14:39	2020-03-14 04:20:42	Nao			Nao	Muito frequentemente	Televisao,Internet - sites de noticias		Elevado	Muito elevado	Nao	Nao	Sim	0-50€	Marco	11	Estabelecimento comercial - Hipermercado	Veiculo proprio	Entre 26 e 32 anos	Feminino	Portugal Continental	Lisboa	Amadora	Apenas eu	Nenhuma	Ensino superior - Mestrado	1101-1500€	Nao	Outro	Ginasios	Sim	E	0	3	P	64116296		Unknown
2020-03-14 04:15:57	2020-03-14 04:20:56	Nao			Nao	Muito frequentemente	Televisao		Elevado	Elevado	Nao	Sim	Sim	Prefiro nao responder	Marco	13	Estabelecimento comercial - Mercearia	A pe	Entre 19 a 25 anos	Masculino	Portugal Continental	Lisboa	Oeiras	Tres	Nenhuma	Ensino superior - Licenciatura	0-1100€	Sim	Outro		Nao					4880247
2020-03-14 04:17:56	2020-03-14 04:21:33	Nao			Nao	Muito frequentemente	Televisao,Internet - sites de noticias,Redes sociais - Facebook		Elevado	Muito elevado	Nao	Sim	Nao						Entre 26 e 32 anos	Masculino	Portugal Continental	Lisboa	Oeiras	Duas	Nenhuma	Ensino superior - Mestrado	2001-5000€	Nao	Industria		Sim	E	1	11	F	94343525		Unknown
2020-03-14 04:18:33	2020-03-14 04:22:35	Nao			Nao	Frequentemente	Televisao,Jornais,Redes sociais - Facebook		Moderado	Moderado	Nao	Sim	Nao						Entre 33 e 45 anos	Feminino	Portugal Continental	Lisboa	Cascais	Duas	Nenhuma	Ensino superior - Licenciatura	1101-1500€	Nao	Educacao		Nao					25030501
2020-03-14 04:16:58	2020-03-14 04:22:46	Nao			Nao	Muito frequentemente	Televisao,Internet - site do SNS e/ou da Direcao Geral da Saude,Redes sociais - Facebook		Muito elevado	Muito elevado	Sim	Nao	Sim	51€-100€	Marco	11	Estabelecimento comercial - Mercearia	Veiculo proprio	Entre 33 e 45 anos	Feminino	Portugal Continental	Aveiro	Oliveira de Azemeis	Quatro	Duas	Ensino superior - Licenciatura	2001-5000€	Sim	Saude		Sim	M	0	12	A	90155594		Unknown
2020-03-14 04:19:01	2020-03-14 04:23:36	Nao			Nao	Muito frequentemente	Radio,Internet - sites de noticias		Muito elevado	Muito elevado	Nao	Nao	Sim	101€-300€	Marco	13	Estabelecimento comercial - Hipermercado	Veiculo proprio	Entre 33 e 45 anos	Masculino	Portugal Continental	Lisboa	Lisboa	Duas	Nenhuma	Ensino superior - Mestrado	5001€ +	Sim	Saude		Sim	M	0	10	N	41537364		Unknown
2020-03-14 04:19:06	2020-03-14 04:23:57	Sim	Dirigi-me a um hospital privado		Nao	Muito frequentemente	Televisao,Internet - mostores de busca (google, ..),Internet - site do SNS e/ou da Direcao Geral da Saude		Muito elevado	Muito elevado	Nao	Nao	Nao						Entre 46 e 64 anos	Feminino	Portugal Continental	Lisboa	Oeiras	Tres	Nenhuma	Ensino superior - Licenciatura	2001-5000€	Nao	Educacao		Sim	M	0	12	A	84311396		Unknown
2020-03-14 04:19:55	2020-03-14 04:24:02	Nao			Sim	Ocasionalmente	Televisao,Internet - mostores de busca (google, ..),Internet - site do SNS e/ou da Direcao Geral da Saude		Muito elevado	Muito elevado	Nao	Sim	Sim	101€-300€	Janeiro	1	Online		Entre 26 e 32 anos	Feminino	Portugal Continental	Lisboa	Sintra	Tres	Duas	Ensino superior - Licenciatura	1501-2000€	Nao	Informatica		Sim	M	1	10	S	88803406		Unknown
2020-03-14 04:18:10	2020-03-14 04:24:10	Nao			Sim	Muito frequentemente	Televisao		Elevado	Muito elevado	Nao	Sim	Nao						Entre 26 e 32 anos	Masculino	Portugal Continental	Lisboa	Sintra	Tres	Nenhuma	Ensino superior - Licenciatura	1501-2000€	Nao	Saude		Sim	C	0	1	M	15439852		Unknown
2020-03-14 04:19:26	2020-03-14 04:24:17	Nao			Nao	Muito frequentemente	Televisao,Internet - site do SNS e/ou da Direcao Geral da Saude,Redes sociais - WhatsApp		Muito elevado	Muito elevado	Nao	Sim	Nao						Entre 46 e 64 anos	Feminino	Portugal Continental	Lisboa	Oeiras	Tres	Nenhuma	Ensino superior - Mestrado	1101-1500€	Nao	Saude		Sim	A	2	10	M	10712493		Unknown
2020-03-14 04:19:23	2020-03-14 04:25:04	Nao			Nao	Frequentemente	Televisao,Jornais,Redes sociais - Facebook		Elevado	Moderado	Nao	Nao	Sim	51€-100€	Marco	3	Estabelecimento comercial - Supermercado	Veiculo proprio	Entre 33 e 45 anos	Feminino	Portugal Continental	Leiria	Nazare	Tres	Nenhuma	12º ano ou equivalente	Prefiro nao responder	Nao	Comercio (grosso/retalho)		Sim	J	1	10	M	29571394		Unknown
2020-03-14 04:21:09	2020-03-14 04:26:06	Nao			Nao	Muito frequentemente	Internet - site do SNS e/ou da Direcao Geral da Saude,Internet - sites de noticias		Muito elevado	Elevado	Sim	Nao	Nao						Entre 19 a 25 anos	Feminino	Portugal Continental	Lisboa	Odivelas	Quatro	Nenhuma	Ensino superior - Licenciatura	0-1100€	Nao	Actividades de Apoio Social		Sim	H	1	10	S	50463317		Unknown
2020-03-14 04:20:01	2020-03-14 04:26:14	Nao			Sim	Muito frequentemente	Televisao,Radio,Internet - site do SNS e/ou da Direcao Geral da Saude		Elevado	Elevado	Sim	Sim	Nao						Entre 33 e 45 anos	Feminino	Portugal Continental	Lisboa	Lisboa	Tres	Nenhuma	Ensino superior - Doutoramento	2001-5000€	Nao	Educacao		Sim	H	1	12	M	47134414		Unknown
2020-03-14 04:22:50	2020-03-14 04:27:06	Nao			Nao	Muito frequentemente	Televisao,Internet - site do SNS e/ou da Direcao Geral da Saude,Internet - sites de noticias		Muito elevado	Muito elevado	Nao	Sim	Nao						Entre 46 e 64 anos	Feminino	Portugal Continental	Lisboa	Lisboa	Tres	Nenhuma	Ensino superior - Mestrado	2001-5000€	Nao	Economia		Sim	N	0	6	M	69657139		Unknown
2020-03-14 04:22:20	2020-03-14 04:27:12	Nao			Sim	Muito frequentemente	Televisao		Elevado	Muito elevado	Nao	Nao	Nao						Entre 26 e 32 anos	Feminino	Portugal Continental	Lisboa	Lisboa	Duas	Nenhuma	Ensino superior - Mestrado	0-1100€	Nao	Educacao		Sim	C	0	5	R	79930657		Unknown
2020-03-14 04:24:56	2020-03-14 04:27:12	Nao			Sim	Frequentemente	Televisao,Internet - mostores de busca (google, ..)		Moderado	Moderado	Nao	Sim	Nao						Entre 26 e 32 anos	Masculino	Portugal Continental	Lisboa	Lisboa	Duas	Nenhuma	Ensino superior - Mestrado	1501-2000€	Sim	Gestao		Sim	O	1	4	B	39059648		Unknown
2020-03-14 04:21:16	2020-03-14 04:27:25	Sim	Outro		Nao	Muito frequentemente	Televisao,Internet - sites de noticias		Elevado	Elevado	Nao	Sim	Nao						Entre 46 e 64 anos	Feminino	Portugal Continental	Porto	Vila Nova de Gaia	Duas	Nenhuma	Ensino superior - Licenciatura	2001-5000€	Sim	Saude		Sim	C	1	11	A	75700846		Unknown
2020-03-14 04:24:17	2020-03-14 04:27:59	Nao			Sim	Muito frequentemente	Televisao,Internet - site do SNS e/ou da Direcao Geral da Saude,Internet - sites de noticias		Elevado	Moderado	Nao	Sim	Nao						Entre 33 e 45 anos	Feminino	Portugal Continental	Lisboa	Loures	Duas	Nenhuma	Ensino superior - Licenciatura	1101-1500€	Sim	Saude		Sim	M	3	9	V	22793459		Unknown
2020-03-14 04:23:17	2020-03-14 04:28:24	Nao			Nao	Frequentemente	Televisao,Redes sociais - Facebook		Elevado	Muito elevado	Nao	Sim	Sim	0-50€	Marco	10	Estabelecimento comercial - Supermercado	Veiculo proprio	Entre 26 e 32 anos	Feminino	Portugal Continental	Leiria	Nazare	Quatro	Nenhuma	12º ano ou equivalente	0-1100€	Nao	Educacao		Sim	M	0	2	M	99529064		Unknown
2020-03-14 04:24:12	2020-03-14 04:28:42	Nao			Sim	Muito frequentemente	Televisao		Elevado	Elevado	Nao	Sim	Sim	301€-500€	Marco	10	Estabelecimento comercial - Supermercado	Veiculo proprio	Entre 19 a 25 anos	Feminino	Portugal Continental	Lisboa	Lisboa	Cinco	Nenhuma	Ensino superior - Licenciatura	5001€ +	Nao	Nao trabalho - Estudante		Sim	S	0	8	M	85377414		Unknown
2020-03-14 04:24:34	2020-03-14 04:28:50	Nao			Nao	Frequentemente	Televisao		Moderado	Elevado	Nao	Nao	Nao						Entre 46 e 64 anos	Masculino	Portugal Continental	Lisboa	Odivelas	Duas	Nenhuma	Ensino superior - Licenciatura	1101-1500€	Nao	Gestao		Sim	J	0	9	M	60599297		Unknown
2020-03-14 04:09:13	2020-03-14 04:30:46	Nao			Nao	Muito frequentemente	Televisao,Internet - mostores de busca (google, ..),Redes sociais - WhatsApp		Elevado	Elevado	Nao	Nao	Sim	0-50€	Marco	6	Estabelecimento comercial - Supermercado	Veiculo proprio	Entre 65 e 79 anos	Masculino	Portugal Continental	Lisboa	Azambuja	Quatro	Tres	Ensino superior - Licenciatura	2001-5000€	Nao	Nao trabalho - Reformado		Sim	M	5	6	R	84641132		Unknown
2020-03-14 04:27:55	2020-03-14 04:31:14	Nao			Nao	Muito frequentemente	Televisao,Internet - site do SNS e/ou da Direcao Geral da Saude,Redes sociais - Facebook		Elevado	Elevado	Nao	Sim	Nao						Entre 33 e 45 anos	Feminino	Portugal Continental	Setubal	Almada	Quatro	Apenas eu / uma	Ensino superior - Licenciatura	Prefiro nao responder	Nao	Nao trabalho - Estudante		Sim	E	0	9	M	21600432		Unknown
2020-03-14 04:18:12	2020-03-14 04:31:56	Nao			Nao	Ocasionalmente	Outro		Moderado	Moderado	Nao	Nao	Nao						Entre 33 e 45 anos	Feminino	Portugal Continental	Vila Real	Chaves	Duas	Nenhuma	Ensino superior - Licenciatura	Prefiro nao responder	Sim	Outro		Nao					38407844
2020-03-14 04:15:46	2020-03-14 04:32:15	Sim	Liguei para a linha SNS24		Nao	Muito frequentemente	Internet - site do SNS e/ou da Direcao Geral da Saude,Internet - sites de noticias		Muito elevado	Muito elevado	Nao	Prefiro nao responder	Nao						Entre 46 e 64 anos	Feminino	Portugal Continental	Lisboa	Lisboa	Duas	Nenhuma	Ensino superior - Mestrado	1501-2000€	Nao	Outro		Sim	M	4	1	M	36943063		Unknown
2020-03-14 04:26:35	2020-03-14 04:33:06	Nao			Nao	Frequentemente	Televisao,Radio,Redes sociais - Facebook		Elevado	Elevado	Nao	Sim	Nao						Entre 26 e 32 anos	Feminino	Portugal Continental	Lisboa	Sintra	Duas	Nenhuma	Ensino superior - Mestrado	1101-1500€	Nao	Outro	Ginasio	Sim	O	0	9	L	34724551		Unknown
2020-03-14 04:30:31	2020-03-14 04:36:17	Nao			Nao	Muito frequentemente	Internet - mostores de busca (google, ..),Internet - sites de noticias,Redes sociais - Twitter		Moderado	Muito elevado	Nao	Sim	Sim	0-50€	Marco	2	Estabelecimento comercial - Supermercado	Veiculo proprio	Entre 19 a 25 anos	Masculino	Portugal Continental	Porto	Porto	Cinco	Nenhuma	Ensino superior - Mestrado	2001-5000€	Nao	Gestao		Sim	J	1	3	C	68877907		Unknown
2020-03-14 04:30:04	2020-03-14 04:37:24	Nao			Nao	Frequentemente	Televisao,Radio,Internet - sites de noticias		Elevado	Muito elevado	Nao	Sim	Nao						Entre 26 e 32 anos	Feminino	Portugal Continental	Lisboa	Oeiras	Quatro	Nenhuma	Ensino superior - Mestrado	2001-5000€	Nao	Industria		Sim	M	0	4	M	66667374		Unknown
2020-03-14 04:30:53	2020-03-14 04:37:31	Nao			Nao	Frequentemente	Televisao,Internet - site do SNS e/ou da Direcao Geral da Saude,Internet - sites de noticias		Moderado	Moderado	Nao	Sim	Nao						Entre 19 a 25 anos	Masculino	Portugal Continental	Setubal	Barreiro	Quatro	Nenhuma	Ensino superior - Licenciatura	1501-2000€	Sim	Nao trabalho - Estudante		Sim	M	0	8	G	82550381		Unknown
2020-03-14 04:35:01	2020-03-14 04:38:31	Nao			Nao	Frequentemente	Televisao		Elevado	Moderado	Nao	Nao	Nao						Entre 26 e 32 anos	Masculino	Portugal Continental	Lisboa	Amadora	Duas	Duas	Ensino superior - Mestrado	1501-2000€	Nao	Educacao		Sim	M	0	8	G	6343053		Unknown
2020-03-14 04:35:12	2020-03-14 04:39:39	Nao			Nao	Frequentemente	Televisao		Elevado	Elevado	Sim	Sim	Sim	51€-100€	Marco	8	Estabelecimento comercial - Supermercado	A pe	Entre 46 e 64 anos	Masculino	Portugal Continental	Lisboa	Lisboa	Tres	Nenhuma	Ensino superior - Licenciatura	1501-2000€	Nao	Outro		Sim	J	0	9	B	21459330		Unknown
2020-03-14 04:16:00	2020-03-14 04:39:55	Nao			Nao	Frequentemente	Internet - site do SNS e/ou da Direcao Geral da Saude		Elevado	Moderado	Nao	Sim	Nao						Entre 46 e 64 anos	Masculino	Portugal Continental	Lisboa	Lisboa	Tres	Nenhuma	Ensino superior - Doutoramento	2001-5000€	Sim	Educacao		Sim	O	0	3	M	64768348		Unknown
2020-03-14 04:36:16	2020-03-14 04:40:39	Sim	Dirigi-me a um centro de saude		Nao	Muito frequentemente	Televisao		Muito elevado	Elevado	Nao	Sim	Nao						Entre 33 e 45 anos	Masculino	Portugal Continental	Lisboa	Mafra	Tres	Nenhuma	Ensino superior - Mestrado	2001-5000€	Nao	Outro		Sim	E	0	6	2	39525806		Unknown
2020-03-14 04:37:34	2020-03-14 04:41:31	Sim	Nada/automedicacao		Sim	Frequentemente	Televisao		Elevado	Muito elevado	Nao	Sim	Sim	51€-100€	Marco	9	Estabelecimento comercial - Supermercado	Veiculo proprio	Entre 33 e 45 anos	Masculino	Portugal Continental	Lisboa	Lisboa	Tres	Nenhuma	Ensino superior - Mestrado	2001-5000€	Nao	Saude		Sim	M	2	1	M	22121368		Unknown
2020-03-14 04:34:37	2020-03-14 04:41:57	Nao			Nao	Muito frequentemente	Televisao,Internet - site do SNS e/ou da Direcao Geral da Saude		Moderado	Elevado	Nao	Sim	Sim	51€-100€	Marco	6	Estabelecimento comercial - Supermercado	Veiculo proprio	Entre 46 e 64 anos	Feminino	Portugal Continental	Setubal	Seixal	Quatro	Nenhuma	Ensino superior - Doutoramento	2001-5000€	Sim	Educacao		Sim	M	0	2	F	7361847		Unknown
2020-03-14 04:37:04	2020-03-14 04:42:18	Nao			Sim	Frequentemente	Jornais,Internet - sites de noticias,Redes sociais - WhatsApp		Muito elevado	Muito elevado	Nao	Sim	Nao						Entre 46 e 64 anos	Feminino	Portugal Continental	Lisboa	Lisboa	Apenas eu	Quatro	Ensino superior - Mestrado	1101-1500€	Nao	Alojamento e actividades de turismo		Sim	M	0	7	M	68806983		Unknown
2020-03-14 04:37:56	2020-03-14 04:42:39	Nao			Nao	Muito frequentemente	Televisao,Internet - site do SNS e/ou da Direcao Geral da Saude,Internet - sites de noticias		Elevado	Muito elevado	Nao	Sim	Nao						Entre 46 e 64 anos	Feminino	Portugal Continental	Lisboa	Oeiras	Duas	Nenhuma	Ensino superior - Licenciatura	2001-5000€	Nao	Actividades financeiras e de seguros		Sim	A	1	10	M	76197591		Unknown
2020-03-14 04:32:10	2020-03-14 04:43:33	Sim	Nada/automedicacao		Nao	Frequentemente	Televisao,Internet - mostores de busca (google, ..),Outro		Elevado	Muito elevado	Nao	Sim	Sim	51€-100€	Fevereiro	24	Estabelecimento comercial - Supermercado	Veiculo proprio	Entre 26 e 32 anos	Feminino	Portugal Continental	Lisboa	Sintra	Apenas eu	Tres	Ensino superior - Licenciatura	0-1100€	Nao	Outro	Fitness	Sim	A	1	9	R	3113333		Unknown
2020-03-14 04:38:31	2020-03-14 04:44:07	Nao			Nao	Muito frequentemente	Internet - mostores de busca (google, ..),Internet - sites de noticias		Muito elevado	Elevado	Nao	Nao	Nao						Entre 33 e 45 anos	Feminino	Portugal Continental	Santarem	Cartaxo	Tres	Nenhuma	Ensino superior - Licenciatura	1501-2000€	Nao	Outro	Prisional	Sim	M	0	4	F	73919798		Unknown
2020-03-14 04:40:46	2020-03-14 04:44:43	Nao			Nao	Muito frequentemente	Televisao,Internet - mostores de busca (google, ..),Internet - site do SNS e/ou da Direcao Geral da Saude		Muito elevado	Muito elevado	Nao	Nao	Nao						Entre 26 e 32 anos	Feminino	Portugal Continental	Lisboa	Oeiras	Tres	Nenhuma	11º ano ou equivalente	0-1100€	Nao	Comercio (grosso/retalho)		Sim	A	1	8	S	57577398		Unknown
2020-03-14 04:42:04	2020-03-14 04:44:59	Nao			Sim	Muito frequentemente	Televisao,Internet - sites de noticias,Redes sociais - Facebook		Muito elevado	Muito elevado	Nao	Sim	Sim	101€-300€	Marco	7	Estabelecimento comercial - Hipermercado	Veiculo proprio	Entre 33 e 45 anos	Feminino	Portugal Continental	Lisboa	Amadora	Tres	Nenhuma	Ensino superior - Licenciatura	1101-1500€	Nao	Educacao		Nao					47409094
2020-03-14 04:40:16	2020-03-14 04:45:16	Nao			Nao	Frequentemente	Televisao,Internet - sites de noticias		Moderado	Moderado	Nao	Sim	Nao						Entre 46 e 64 anos	Feminino	Portugal Continental	Faro	Lagos	Duas	Apenas eu / uma	12º ano ou equivalente	0-1100€	Nao	Gestao		Sim	A	0	3	R	59442134		Unknown
2020-03-14 04:37:43	2020-03-14 04:45:50	Nao			Nao	Frequentemente	Redes sociais - Facebook		Elevado	Muito elevado	Nao	Sim	Sim	51€-100€	Marco	11	Estabelecimento comercial - Supermercado	Veiculo proprio	Entre 33 e 45 anos	Feminino	Portugal Continental	Leiria	Nazare	Tres	Duas	12º ano ou equivalente	0-1100€	Nao	Educacao		Sim	M	2	11	V	19345231		Unknown
2020-03-14 04:42:42	2020-03-14 04:47:00	Nao			Nao	Frequentemente	Televisao,Internet - site do SNS e/ou da Direcao Geral da Saude,Internet - sites de noticias		Muito elevado	Muito elevado	Nao	Sim	Sim	0-50€	Marco	7	Estabelecimento comercial - Supermercado	Veiculo proprio	Entre 46 e 64 anos	Masculino	Portugal Continental	Lisboa	Cascais	Duas	Duas	Ensino superior - Mestrado	1501-2000€	Nao	Informatica		Sim	M	2	1	C	24184626		Unknown
2020-03-14 04:43:12	2020-03-14 04:47:40	Nao			Nao	Muito frequentemente	Internet - mostores de busca (google, ..),Internet - site do SNS e/ou da Direcao Geral da Saude,Internet - sites de noticias		Elevado	Muito elevado	Nao	Sim	Nao						Entre 46 e 64 anos	Feminino	Portugal Continental	Lisboa	Cascais	Quatro	Duas	Ensino superior - Mestrado	2001-5000€	Nao	Outro	Consultoria investigacao engenharia	Sim	O	1	5	I	34948877		Unknown
2020-03-14 04:45:25	2020-03-14 04:48:49	Nao			Nao	Muito frequentemente	Televisao,Internet - site do SNS e/ou da Direcao Geral da Saude,Internet - sites de noticias		Muito elevado	Elevado	Nao	Sim	Nao						Entre 26 e 32 anos	Feminino	Portugal Continental	Lisboa	Lisboa	Duas	Nenhuma	Ensino superior - Mestrado	1501-2000€	Nao	Saude		Sim	P	0	5	C	65404907		Unknown
2020-03-14 04:42:10	2020-03-14 04:49:01	Nao			Nao	Frequentemente	Televisao,Internet - mostores de busca (google, ..)		Muito elevado	Muito elevado	Nao	Nao	Nao						Entre 46 e 64 anos	Masculino	Portugal Continental	Porto	Porto	Tres	Nenhuma	Ensino superior - Licenciatura	Prefiro nao responder	Nao	Electricidade, gas, agua		Sim	G	1	M	M	97179851		Unknown
2020-03-14 04:43:53	2020-03-14 04:49:10	Nao			Nao	Ocasionalmente	Televisao		Moderado	Moderado	Nao	Nao	Sim	0-50€	Marco	10	Estabelecimento comercial - Hipermercado	Veiculo proprio	Entre 33 e 45 anos	Masculino	Portugal Continental	Lisboa	Lisboa	Apenas eu	Nenhuma	Ensino superior - Licenciatura	1501-2000€	Nao	Actividades Imobiliarias		Sim	M	1	6	G	47546603		Unknown
2020-03-14 04:37:54	2020-03-14 04:50:34	Nao			Nao	Frequentemente	Televisao,Internet - mostores de busca (google, ..),Redes sociais - Facebook		Muito elevado	Muito elevado	Nao	Nao	Sim	0-50€	Marco	13	Estabelecimento comercial - Supermercado	Veiculo proprio	Entre 33 e 45 anos	Feminino	Portugal Continental	Leiria	Leiria	Apenas eu	Nenhuma	12º ano ou equivalente	Prefiro nao responder	Nao	Outro	Operadora fabril	Sim	M	0	12	S	87506934		Unknown
2020-03-14 04:47:26	2020-03-14 04:51:06	Nao			Sim	Frequentemente	Televisao,Internet - site do SNS e/ou da Direcao Geral da Saude,Redes sociais - Facebook		Elevado	Elevado	Nao	Sim	Sim	51€-100€	Marco	12	Estabelecimento comercial - Hipermercado	Veiculo proprio	Entre 19 a 25 anos	Masculino	Portugal Continental	Porto	Porto	Tres	Nenhuma	12º ano ou equivalente	2001-5000€	Nao	Nao trabalho - Estudante		Sim	A	0	2	M	69672992		Unknown
2020-03-14 04:47:22	2020-03-14 04:53:35	Nao			Nao	Muito frequentemente	Televisao,Internet - sites de noticias		Elevado	Elevado	Nao	Sim	Nao						Entre 46 e 64 anos	Feminino	Portugal Continental	Lisboa	Loures	Apenas eu	Apenas eu / uma	9º ano ou equivalente	Prefiro nao responder	Nao	Educacao		Sim	M	1	1	H	29593498		Unknown
2020-03-14 04:47:33	2020-03-14 04:55:08	Nao			Nao	Frequentemente	Televisao,Internet - mostores de busca (google, ..),Redes sociais - Facebook		Muito elevado	Elevado	Nao	Nao	Sim	301€-500€	Marco	9	Estabelecimento comercial - Hipermercado	Veiculo proprio	Entre 33 e 45 anos	Feminino	Portugal Continental	Leiria	Nazare	Quatro	Nenhuma	12º ano ou equivalente	1501-2000€	Nao	Comercio (grosso/retalho)		Sim	M	1	7	B	60358928		Unknown
2020-03-14 04:50:14	2020-03-14 04:57:04	Nao			Sim	Muito frequentemente	Televisao		Muito elevado	Nulo	Nao	Sim	Nao						Entre 46 e 64 anos	Feminino	Portugal Continental	Braga	Braga	Quatro	Duas	Ensino superior - Mestrado	1501-2000€	Nao	Industria		Sim	M	1	10	R	71957550		Unknown
2020-03-14 04:53:26	2020-03-14 04:57:22	Nao			Sim	Frequentemente	Televisao,Internet - site do SNS e/ou da Direcao Geral da Saude,Redes sociais - WhatsApp		Elevado	Elevado	Sim	Sim	Nao						Entre 33 e 45 anos	Feminino	Portugal Continental	Lisboa	Lisboa	Tres	Nenhuma	Ensino superior - Licenciatura	2001-5000€	Nao	Economia		Sim	M	1	8	R	57408418		Unknown
2020-03-14 04:52:21	2020-03-14 04:59:41	Nao			Sim	Frequentemente	Internet - sites de noticias		Elevado	Elevado	Nao	Sim	Nao						Entre 46 e 64 anos	Feminino	Portugal Continental	Lisboa	Amadora	Quatro	Nenhuma	Ensino superior - Licenciatura	1101-1500€	Nao	Outro		Sim	M	0	5	E	45140191		Unknown
2020-03-14 04:55:07	2020-03-14 05:00:17	Sim	Outro		Nao	Muito frequentemente	Televisao,Radio,Internet - site do SNS e/ou da Direcao Geral da Saude		Muito elevado	Muito elevado	Sim	Nao	Nao						Entre 46 e 64 anos	Feminino	Portugal Continental	Lisboa	Oeiras	Quatro	Nenhuma	Ensino superior - Licenciatura	1101-1500€	Nao	Alojamento e actividades de turismo		Sim	F	0	11	A	33260264		Unknown
2020-03-14 04:56:03	2020-03-14 05:01:08	Nao			Nao	Muito frequentemente	Televisao,Redes sociais - Facebook		Muito elevado	Elevado	Nao	Nao	Nao						Entre 33 e 45 anos	Feminino	Portugal Continental	Leiria	Nazare	Tres	Nenhuma	Ensino superior - Mestrado	0-1100€	Nao	Actividades de Apoio Social		Sim	0	1	6	M	25758233		Unknown
2020-03-14 04:58:29	2020-03-14 05:03:09	Sim	Outro	Nada	Sim	Muito frequentemente	Jornais		Muito elevado	Muito elevado	Sim	Nao	Nao						Entre 26 e 32 anos	Feminino	Portugal Continental	Santarem	Alcanena	Cinco	Nenhuma	Ensino superior - Mestrado	Prefiro nao responder	Nao	Saude		Sim	M	0	5	D	5697261		Unknown
2020-03-14 05:00:20	2020-03-14 05:04:38	Nao			Sim	Frequentemente	Televisao,Internet - site do SNS e/ou da Direcao Geral da Saude,Redes sociais - Facebook		Muito elevado	Muito elevado	Nao	Nao	Nao						Entre 33 e 45 anos	Feminino	Portugal Continental	Setubal	Moita	Tres	Nenhuma	Ensino superior - Licenciatura	1501-2000€	Nao	Outro	Servicos desportivos	Sim	S	1	9	C	11201923		Unknown
2020-03-14 04:58:29	2020-03-14 05:05:11	Nao			Nao	Muito frequentemente	Televisao,Internet - mostores de busca (google, ..),Redes sociais - Facebook		Elevado	Muito elevado	Nao	Prefiro nao responder	Nao						Entre 65 e 79 anos	Feminino	Portugal Continental	Lisboa	Sintra	Duas	Duas	12º ano ou equivalente	0-1100€	Nao	Nao trabalho - Reformado		Sim	A	1	11	F	74750496		Unknown
2020-03-14 05:01:48	2020-03-14 05:05:35	Nao			Nao	Frequentemente	Televisao,Internet - site do SNS e/ou da Direcao Geral da Saude,Internet - sites de noticias		Muito elevado	Muito elevado	Nao	Sim	Nao						Entre 33 e 45 anos	Feminino	Portugal Continental	Leiria	Nazare	Quatro	Nenhuma	Ensino superior - Licenciatura	1501-2000€	Nao	Educacao		Sim	J	2	3	Q	92626172		Unknown
2020-03-14 04:58:12	2020-03-14 05:07:51	Nao			Nao	Muito frequentemente	Televisao,Jornais		Moderado	Elevado	Nao	Sim	Nao						Entre 46 e 64 anos	Feminino	Portugal Continental	Lisboa	Lisboa	Tres	Nenhuma	Ensino superior - Mestrado	2001-5000€	Nao	Actividades financeiras e de seguros		Sim	M	0	2	P	44273320		Unknown
2020-03-14 05:01:03	2020-03-14 05:08:10	Nao			Nao	Muito frequentemente	Televisao,Redes sociais - Outro,Outro	Amigos medicos	Muito elevado	Muito elevado	Nao	Sim	Sim	0-50€	Marco	11	Online		Entre 26 e 32 anos	Masculino	Portugal Continental	Lisboa	Oeiras	Tres	Nenhuma	Ensino superior - Licenciatura	5001€ +	Nao	Outro	Exercicio fisico	Sim	M	2	9	J	68913169		Unknown
2020-03-14 05:05:29	2020-03-14 05:09:08	Sim	Dirigi-me a uma farmacia		Sim	Muito frequentemente	Televisao		Muito elevado	Muito elevado	Nao	Sim	Sim	51€-100€	Marco	10	Estabelecimento comercial - Supermercado	A pe	Entre 33 e 45 anos	Feminino	Portugal Continental	Lisboa	Cascais	Apenas eu	Nenhuma	Ensino superior - Licenciatura	0-1100€	Nao	Saude		Sim	R	0	11	m	30776528		Unknown
2020-03-14 05:06:19	2020-03-14 05:09:38	Sim	Nada/automedicacao		Nao	Frequentemente	Televisao,Jornais,Internet - site do SNS e/ou da Direcao Geral da Saude		Elevado	Moderado	Nao	Sim	Sim	0-50€	Marco	9	Estabelecimento comercial - Supermercado	A pe	Entre 19 a 25 anos	Masculino	Portugal Continental	Coimbra	Coimbra	Duas	Nenhuma	Ensino superior - Licenciatura	1101-1500€	Nao	Educacao		Sim	P	1	5	A	73862970		Unknown
2020-03-14 05:04:53	2020-03-14 05:09:39	Nao			Nao	Muito frequentemente	Televisao,Internet - mostores de busca (google, ..),Internet - sites de noticias		Elevado	Muito elevado	Nao	Nao	Nao						Entre 46 e 64 anos	Masculino	Portugal Continental	Faro	Albufeira	Quatro	Nenhuma	Ensino superior - Licenciatura	2001-5000€	Nao	Alojamento e actividades de turismo		Sim	L	1	3	M	38191434		Unknown
2020-03-14 05:06:25	2020-03-14 05:10:56	Nao			Nao	Muito frequentemente	Televisao,Internet - site do SNS e/ou da Direcao Geral da Saude,Internet - sites de noticias		Muito elevado	Muito elevado	Nao	Nao	Nao						Entre 26 e 32 anos	Feminino	Portugal Continental	Setubal	Seixal	Cinco	Duas	Ensino superior - Licenciatura	1501-2000€	Nao	Saude		Sim	M	2	1	R	93800291		Unknown
2020-03-14 05:04:43	2020-03-14 05:11:00	Nao			Nao	Frequentemente	Televisao,Radio,Internet - sites de noticias		Muito elevado	Elevado	Sim	Nao	Nao						Entre 26 e 32 anos	Feminino	Portugal Continental	Lisboa	Sintra	Quatro	Apenas eu / uma	Ensino superior - Licenciatura	2001-5000€	Nao	Outro	Actividade fisica	Sim	M	1	6	P	90351045		Unknown
2020-03-14 05:06:24	2020-03-14 05:11:29	Nao			Nao	Frequentemente	Televisao,Internet - site do SNS e/ou da Direcao Geral da Saude,Internet - sites de noticias		Moderado	Moderado	Nao	Sim	Nao						Menos de 18 anos	Masculino	Portugal Continental	Santarem	Cartaxo	Cinco	Nenhuma	11º ano ou equivalente	5001€ +	Nao	Educacao		Sim	P	0	3	P	53661507		Unknown
2020-03-14 05:06:18	2020-03-14 05:11:32	Nao			Nao	Muito frequentemente	Televisao,Redes sociais - Facebook,Redes sociais - WhatsApp		Muito elevado	Muito elevado	Nao	Nao	Sim	301€-500€	Marco	12	Estabelecimento comercial - Hipermercado	Veiculo proprio	Entre 46 e 64 anos	Feminino	Portugal Continental	Setubal	Setubal	Duas	Apenas eu / uma	Ensino superior - Licenciatura	0-1100€	Nao	Outro	Fitness	Sim	P	1	8	C	20487513		Unknown
2020-03-14 05:07:16	2020-03-14 05:11:35	Nao			Sim	Muito frequentemente	Televisao		Elevado	Muito elevado	Sim	Sim	Nao						Entre 19 a 25 anos	Feminino	Portugal Continental	Lisboa	Lisboa	Mais do que cinco	Nenhuma	12º ano ou equivalente	2001-5000€	Sim	Nao trabalho - Estudante		Sim	I	2	11	O	75529088		Unknown
2020-03-14 05:09:33	2020-03-14 05:14:14	Nao			Nao	Frequentemente	Televisao,Redes sociais - WhatsApp,Redes sociais - Outro	Instagram	Muito elevado	Muito elevado	Sim	Nao	Nao						Entre 19 a 25 anos	Feminino	Portugal Continental	Lisboa	Amadora	Quatro	Nenhuma	Ensino superior - Licenciatura	0-1100€	Nao	Comercio (grosso/retalho)		Sim	A	0	1	E	69916617		Unknown
2020-03-14 05:10:48	2020-03-14 05:15:44	Nao			Sim	Frequentemente	Televisao,Internet - mostores de busca (google, ..)		Muito elevado	Muito elevado	Nao	Sim	Sim	101€-300€	Marco	7	Estabelecimento comercial - Hipermercado	Veiculo proprio	Entre 46 e 64 anos	Feminino	Portugal Continental	Lisboa	Lisboa	Duas	Apenas eu / uma	Ensino superior - Mestrado	1501-2000€	Nao	Actividades financeiras e de seguros		Sim	M	0	3	H	47037310		Unknown
2020-03-14 05:09:29	2020-03-14 05:15:55	Nao			Nao	Muito frequentemente	Televisao,Internet - site do SNS e/ou da Direcao Geral da Saude		Muito elevado	Muito elevado	Nao	Nao	Nao						Entre 46 e 64 anos	Feminino	Portugal Continental	Setubal	Almada	Cinco	Duas	12º ano ou equivalente	1101-1500€	Sim	Nao trabalho - Desempregado		Sim	I	0	8	I	93275100		Unknown
2020-03-14 05:10:51	2020-03-14 05:16:53	Nao			Nao	Muito frequentemente	Internet - mostores de busca (google, ..),Internet - site do SNS e/ou da Direcao Geral da Saude,Internet - sites de noticias		Elevado	Moderado	Nao	Sim	Nao						Entre 46 e 64 anos	Masculino	Portugal Continental	Lisboa	Lisboa	Apenas eu	Nenhuma	Ensino superior - Licenciatura	1101-1500€	Nao	Nao trabalho - Estudante		Sim	M	1	12	H	14225914		Unknown
2020-03-14 05:08:34	2020-03-14 05:17:41	Nao			Nao	Muito frequentemente	Televisao,Internet - site do SNS e/ou da Direcao Geral da Saude		Muito elevado	Muito elevado	Nao	Sim	Nao						Entre 33 e 45 anos	Feminino	Portugal Continental	Lisboa	Lisboa	Quatro	Nenhuma	Ensino superior - Doutoramento	2001-5000€	Nao	Outro		Sim	M	3	7	T	57841909		Unknown
2020-03-14 05:14:41	2020-03-14 05:18:25	Nao			Nao	Muito frequentemente	Televisao		Elevado	Elevado	Nao	Nao	Nao						Entre 33 e 45 anos	Feminino	Portugal Continental	Lisboa	Lisboa	Duas	Nenhuma	Ensino superior - Mestrado	2001-5000€	Nao	Saude		Sim	G	0	12	C	97805580		Unknown
2020-03-14 05:15:47	2020-03-14 05:18:49	Nao			Nao	Muito frequentemente	Televisao		Elevado	Muito elevado	Sim	Sim	Nao						Entre 33 e 45 anos	Feminino	Portugal Continental	Lisboa	Lisboa	Duas	Nenhuma	12º ano ou equivalente	0-1100€	Nao	Outro		Sim	T	0	12	R	71371441		Unknown
2020-03-14 05:13:13	2020-03-14 05:19:03	Nao			Sim	Muito frequentemente	Televisao,Redes sociais - Facebook,Redes sociais - WhatsApp		Elevado	Muito elevado	Nao	Sim	Sim	51€-100€	Marco	7	Estabelecimento comercial - Hipermercado	Veiculo proprio	Entre 33 e 45 anos	Feminino	Portugal Continental	Leiria	Nazare	Mais do que cinco	Nenhuma	12º ano ou equivalente	1501-2000€	Nao	Empreendedorismo		Sim	M	0	9	S	54181234		Unknown
2020-03-14 05:15:28	2020-03-14 05:19:34	Sim	Nada/automedicacao		Nao	Muito frequentemente	Internet - mostores de busca (google, ..)		Muito elevado	Moderado	Nao	Nao	Nao						Entre 19 a 25 anos	Feminino	Portugal Continental	Setubal	Almada	Duas	Nenhuma	12º ano ou equivalente	0-1100€	Nao	Industria		Sim	M	1	11	A	61378037		Unknown
2020-03-14 05:15:17	2020-03-14 05:19:46	Nao			Nao	Muito frequentemente	Televisao,Internet - mostores de busca (google, ..),Internet - site do SNS e/ou da Direcao Geral da Saude		Muito elevado	Baixo	Nao	Nao	Nao						Entre 33 e 45 anos	Feminino	Portugal Continental	Leiria	Nazare	Quatro	Nenhuma	12º ano ou equivalente	0-1100€	Nao	Educacao		Sim	O	0	3	N	29897867		Unknown
2020-03-14 05:14:03	2020-03-14 05:19:55	Sim	Dirigi-me a uma farmacia		Nao	Frequentemente	Televisao,Internet - site do SNS e/ou da Direcao Geral da Saude,Internet - sites de noticias		Elevado	Elevado	Nao	Sim	Nao						Entre 19 a 25 anos	Feminino	Portugal Continental	Santarem	Ferreira do Zezere	Quatro	Nenhuma	Ensino superior - Licenciatura	1101-1500€	Nao	Comercio (grosso/retalho)		Sim	M	1	8	L	89484944		Unknown
2020-03-14 05:16:52	2020-03-14 05:21:50	Nao			Sim	Muito frequentemente	Televisao,Internet - mostores de busca (google, ..),Internet - site do SNS e/ou da Direcao Geral da Saude		Muito elevado	Elevado	Nao	Sim	Nao						Entre 46 e 64 anos	Feminino	Portugal Continental	Porto	Matosinhos	Quatro	Nenhuma	Ensino superior - Licenciatura	Prefiro nao responder	Nao	Educacao		Sim	D	1	11	L	37892265		Unknown
2020-03-14 05:21:51	2020-03-14 05:25:37	Nao			Nao	Frequentemente	Televisao,Internet - site do SNS e/ou da Direcao Geral da Saude,Redes sociais - WhatsApp		Muito elevado	Moderado	Nao	Nao	Nao						Entre 19 a 25 anos	Feminino	Portugal Continental	Setubal	Setubal	Duas	Nenhuma	Ensino superior - Licenciatura	1101-1500€	Nao	Educacao		Sim	A	0	9	A	76361911		Unknown
2020-03-14 05:22:04	2020-03-14 05:25:40	Nao			Nao	Muito frequentemente	Televisao,Internet - sites de noticias,Redes sociais - Facebook		Moderado	Elevado	Nao	Sim	Nao						Entre 19 a 25 anos	Feminino	Portugal Continental	Lisboa	Cascais	Duas	Nenhuma	12º ano ou equivalente	1501-2000€	Nao	Nao trabalho - Estudante		Sim	A	2	5	L	80313201		Unknown
2020-03-14 05:22:32	2020-03-14 05:27:13	Nao			Nao	Muito frequentemente	Televisao,Internet - sites de noticias,Outro		Muito elevado	Muito elevado	Nao	Sim	Sim	101€-300€	Marco	9	Estabelecimento comercial - Hipermercado	Veiculo proprio	Entre 33 e 45 anos	Feminino	Portugal Continental	Santarem	Cartaxo	Quatro	Nenhuma	Ensino superior - Licenciatura	1501-2000€	Nao	Outro	Autarquia local	Sim	J	0	5	C	9919029		Unknown
2020-03-14 05:20:09	2020-03-14 05:27:34	Nao			Sim	Muito frequentemente	Televisao,Internet - site do SNS e/ou da Direcao Geral da Saude		Muito elevado	Muito elevado	Nao	Sim	Sim	0-50€	Marco	10	Estabelecimento comercial - Hipermercado	Veiculo proprio	Entre 46 e 64 anos	Feminino	Portugal Continental	Porto	Vila do Conde	Duas	Duas	12º ano ou equivalente	0-1100€	Nao	Comercio (grosso/retalho)		Sim	M	1	8	C	81606531		Unknown
2020-03-14 05:23:11	2020-03-14 05:27:52	Nao			Nao	Muito frequentemente	Televisao,Internet - mostores de busca (google, ..),Internet - sites de noticias		Moderado	Elevado	Nao	Sim	Nao						Entre 46 e 64 anos	Masculino	Portugal Continental	Santarem	Santarem	Duas	Nenhuma	Ensino superior - Mestrado	2001-5000€	Sim	Saude		Sim	M	1	5	J	49921537		Unknown
2020-03-14 05:23:52	2020-03-14 05:28:24	Nao			Nao	Muito frequentemente	Televisao,Internet - mostores de busca (google, ..),Internet - site do SNS e/ou da Direcao Geral da Saude		Elevado	Muito elevado	Nao	Sim	Sim	51€-100€	Marco	10	Estabelecimento comercial - Supermercado	Veiculo proprio	Entre 46 e 64 anos	Feminino	Portugal Continental	Viseu	Viseu	Quatro	Nenhuma	Ensino superior - Mestrado	2001-5000€	Nao	Educacao		Sim	M	2	11	F	33545954		Unknown
2020-03-14 05:24:34	2020-03-14 05:29:24	Sim	Nada/automedicacao		Sim	Muito frequentemente	Televisao,Internet - site do SNS e/ou da Direcao Geral da Saude,Redes sociais - Facebook		Muito elevado	Elevado	Nao	Sim	Nao						Entre 33 e 45 anos	Feminino	Portugal Continental	Lisboa	Oeiras	Apenas eu	Nenhuma	Ensino superior - Licenciatura	1501-2000€	Nao	Informatica		Sim	M	0	5	I	25261650		Unknown
2020-03-14 05:27:41	2020-03-14 05:31:14	Sim	Dirigi-me a uma farmacia		Nao	Frequentemente	Televisao,Internet - sites de noticias		Elevado	Moderado	Nao	Sim	Sim	0-50€	Marco	13	Estabelecimento comercial - Supermercado	Veiculo proprio	Entre 19 a 25 anos	Feminino	Portugal Continental	Lisboa	Lisboa	Quatro	Nenhuma	Ensino superior - Licenciatura	0-1100€	Nao	Economia		Nao					21196206
2020-03-14 05:27:03	2020-03-14 05:31:17	Nao			Nao	Frequentemente	Televisao,Redes sociais - Facebook,Redes sociais - WhatsApp		Muito elevado	Muito elevado	Nao	Sim	Nao						Entre 26 e 32 anos	Masculino	Portugal Continental	Lisboa	Sintra	Tres	Nenhuma	Ensino superior - Mestrado	1501-2000€	Nao	Outro		Sim	M	4	7	M	11710535		Unknown
2020-03-14 05:26:38	2020-03-14 05:31:36	Nao			Sim	Muito frequentemente	Televisao,Internet - mostores de busca (google, ..),Internet - site do SNS e/ou da Direcao Geral da Saude		Elevado	Elevado	Nao	Sim	Nao						Entre 19 a 25 anos	Feminino	Portugal Continental	Lisboa	Loures	Quatro	Nenhuma	Ensino superior - Mestrado	2001-5000€	Nao	Outro	Marketing e Comunicacao Desportiva	Sim	M	0	4	S	28250030		Unknown
2020-03-14 05:26:55	2020-03-14 05:31:57	Sim	Nada/automedicacao		Nao	Frequentemente	Televisao,Redes sociais - Facebook		Muito elevado	Muito elevado	Nao	Sim	Nao						Entre 33 e 45 anos	Feminino	Portugal Continental	Leiria	Nazare	Duas	Nenhuma	12º ano ou equivalente	0-1100€	Nao	Comercio (grosso/retalho)		Sim	L	0	12	M	34028453		Unknown
2020-03-14 05:29:01	2020-03-14 05:33:46	Nao			Nao	Frequentemente	Internet - sites de noticias		Muito elevado	Muito elevado	Nao	Sim	Sim	101€-300€	Marco	10	Estabelecimento comercial - Supermercado	A pe	Entre 46 e 64 anos	Masculino	Portugal Continental	Lisboa	Lisboa	Quatro	Nenhuma	Ensino superior - Mestrado	2001-5000€	Nao	Comercio (grosso/retalho)		Sim	M	0	2	C	19412377		Unknown
2020-03-14 05:26:21	2020-03-14 05:33:47	Nao			Nao	Frequentemente	Televisao		Elevado	Muito elevado	Nao	Sim	Nao						Entre 46 e 64 anos	Feminino	Portugal Continental	Lisboa	Lisboa	Quatro	Duas	Ensino superior - Licenciatura	0-1100€	Nao	Educacao		Sim	I	0	4	R	40779021		Unknown
2020-03-14 05:23:18	2020-03-14 05:37:03	Nao			Nao	Muito frequentemente	Televisao,Radio,Internet - mostores de busca (google, ..)		Muito elevado	Muito elevado	Nao	Sim	Nao						Entre 46 e 64 anos	Masculino	Portugal Continental	Porto	Gondomar	Quatro	Nenhuma	Ensino superior - Licenciatura	1501-2000€	Sim	Educacao		Sim	M	0	10	S	86983151		Unknown
2020-03-14 05:32:45	2020-03-14 05:39:18	Nao			Nao	Muito frequentemente	Televisao,Radio		Elevado	Elevado	Nao	Sim	Nao						Entre 19 a 25 anos	Feminino	Portugal Continental	Leiria	Leiria	Duas	Nenhuma	12º ano ou equivalente	1501-2000€	Nao	Outro	Administrativo	Sim	C	1	11	S	30114486		Unknown
2020-03-14 05:32:47	2020-03-14 05:40:27	Nao			Nao	Frequentemente	Televisao,Radio,Internet - mostores de busca (google, ..)		Elevado	Elevado	Nao	Sim	Sim	51€-100€	Marco	11	Estabelecimento comercial - Hipermercado	Veiculo proprio	Entre 33 e 45 anos	Feminino	Portugal Continental	Lisboa	Sintra	Tres	Nenhuma	Ensino superior - Licenciatura	2001-5000€	Nao	Outro	Recursos humanos	Sim	M	0	5	S	72341244		Unknown
2020-03-14 05:37:29	2020-03-14 05:41:33	Nao			Nao	Ocasionalmente	Televisao,Internet - mostores de busca (google, ..)		Elevado	Muito elevado	Nao	Sim	Nao						Entre 33 e 45 anos	Masculino	Portugal Continental	Leiria	Alcobaca	Tres	Nenhuma	12º ano ou equivalente	1501-2000€	Nao	Industria		Sim	N	1	12	M	68356800		Unknown
2020-03-14 05:39:39	2020-03-14 05:45:43	Nao			Nao	Muito frequentemente	Televisao,Internet - sites de noticias,Redes sociais - Twitter		Elevado	Muito elevado	Nao	Sim	Sim	0-50€	Marco	11	Estabelecimento comercial - Supermercado	A pe	Entre 46 e 64 anos	Masculino	Portugal Continental	Lisboa	Lisboa	Quatro	Nenhuma	Ensino superior - Licenciatura	2001-5000€	Nao	Gestao		Sim	M	1	3	M	28703593		Unknown
2020-03-14 05:43:05	2020-03-14 05:47:39	Nao			Nao	Muito frequentemente	Internet - site do SNS e/ou da Direcao Geral da Saude		Elevado	Elevado	Sim	Nao	Sim	51€-100€	Marco	10	Estabelecimento comercial - Hipermercado	Veiculo proprio	Entre 33 e 45 anos	Feminino	Portugal Continental	Lisboa	Amadora	Quatro	Nenhuma	Ensino superior - Licenciatura	2001-5000€	Sim	Saude		Sim	M	0	2	F	43781817		Unknown
2020-03-14 05:30:07	2020-03-14 05:47:44	Nao			Nao	Muito frequentemente	Internet - mostores de busca (google, ..),Internet - sites de noticias,Redes sociais - Facebook		Muito elevado	Elevado	Sim	Nao	Nao						Entre 33 e 45 anos	Masculino	Portugal Continental	Lisboa	Lisboa	Duas	Nenhuma	Ensino superior - Licenciatura	0-1100€	Nao	Outro	Fotografia	Sim	M	0	12	N	8532541		Unknown
2020-03-14 05:44:31	2020-03-14 05:48:32	Nao			Nao	Muito frequentemente	Televisao,Internet - sites de noticias,Redes sociais - Facebook		Muito elevado	Moderado	Nao	Sim	Nao						Entre 19 a 25 anos	Feminino	Portugal Continental	Lisboa	Vila Franca de Xira	Quatro	Apenas eu / uma	Ensino superior - Licenciatura	Prefiro nao responder	Nao	Nao trabalho - Estudante		Sim	A	0	12	B	2372599		Unknown
2020-03-14 05:45:05	2020-03-14 05:50:26	Nao			Nao	Frequentemente	Televisao,Internet - mostores de busca (google, ..),Redes sociais - Facebook		Muito elevado	Muito elevado	Nao	Sim	Sim	101€-300€	Marco	10	Estabelecimento comercial - Hipermercado	Veiculo proprio	Entre 46 e 64 anos	Masculino	Portugal Continental	Lisboa	Sintra	Duas	Nenhuma	Ensino superior - Mestrado	2001-5000€	Nao	Actividades financeiras e de seguros		Sim	M	0	11	M	5024966		Unknown
2020-03-14 05:44:14	2020-03-14 05:50:50	Sim	Dirigi-me a uma farmacia		Nao	Muito frequentemente	Televisao,Internet - sites de noticias		Elevado	Elevado	Nao	Sim	Nao						Entre 33 e 45 anos	Feminino	Portugal Continental	Leiria	Nazare	Quatro	Nenhuma	9º ano ou equivalente	1101-1500€	Nao	Outro		Sim	O	1	4	M	62106520		Unknown
2020-03-14 05:48:17	2020-03-14 05:53:13	Nao			Sim	Muito frequentemente	Televisao,Redes sociais - Facebook		Moderado	Moderado	Nao	Sim	Nao						Entre 26 e 32 anos	Feminino	Portugal Continental	Porto	Maia	Duas	Nenhuma	12º ano ou equivalente	1101-1500€	Sim	Outro	Dirijo uma escola de danca	Sim	A	0	12	A	11052453		Unknown
2020-03-14 05:48:27	2020-03-14 05:53:59	Nao			Nao	Frequentemente	Televisao,Internet - site do SNS e/ou da Direcao Geral da Saude,Internet - sites de noticias		Muito elevado	Elevado	Nao	Nao	Nao						Entre 19 a 25 anos	Feminino	Portugal Continental	Lisboa	Loures	Quatro	Duas	Ensino superior - Mestrado	0-1100€	Sim	Saude		Sim	A	0	7	N	31690718		Unknown
2020-03-14 05:51:06	2020-03-14 05:54:37	Nao			Nao	Frequentemente	Televisao,Redes sociais - Facebook		Elevado	Elevado	Nao	Sim	Nao						Entre 33 e 45 anos	Masculino	Portugal Continental	Evora	Montemor-o-Novo	Cinco	Nenhuma	Ensino superior - Licenciatura	2001-5000€	Nao	Economia		Sim	M	2	8	R	24143556		Unknown
2020-03-14 05:49:50	2020-03-14 05:55:17	Nao			Nao	Muito frequentemente	Televisao,Jornais,Internet - site do SNS e/ou da Direcao Geral da Saude		Elevado	Muito elevado	Nao	Nao	Sim	51€-100€	Marco	13	Estabelecimento comercial - Supermercado	Veiculo proprio	Entre 46 e 64 anos	Masculino	Portugal Continental	Lisboa	Amadora	Tres	Nenhuma	12º ano ou equivalente	1501-2000€	Nao	Industria		Sim	C	0	7	J	57466846		Unknown
2020-03-14 05:51:11	2020-03-14 05:56:19	Sim	Dirigi-me a um hospital publico		Nao	Muito frequentemente	Televisao,Redes sociais - Facebook		Muito elevado	Moderado	Nao	Sim	Nao						Entre 33 e 45 anos	Feminino	Portugal Continental	Leiria	Nazare	Tres	Nenhuma	12º ano ou equivalente	Prefiro nao responder	Nao	Nao trabalho - Estudante		Sim	R	1	10	V	7463203		Unknown
2020-03-14 05:46:33	2020-03-14 05:57:46	Sim	Nada/automedicacao		Nao	Frequentemente	Televisao,Internet - site do SNS e/ou da Direcao Geral da Saude		Elevado	Muito elevado	Nao	Sim	Sim	101€-300€	Marco	12	Estabelecimento comercial - Supermercado	Veiculo proprio	Entre 46 e 64 anos	Masculino	Portugal Continental	Lisboa	Amadora	Quatro	Nenhuma	Ensino superior - Licenciatura	1101-1500€	Nao	Outro	Consultoria	Sim	M	1	1	L	20255052		Unknown
2020-03-14 05:52:17	2020-03-14 05:57:49	Nao			Sim	Muito frequentemente	Televisao,Internet - site do SNS e/ou da Direcao Geral da Saude,Redes sociais - Facebook		Muito elevado	Muito elevado	Nao	Sim	Sim	51€-100€	Marco	9	Estabelecimento comercial - Supermercado	A pe	Entre 33 e 45 anos	Feminino	Portugal Continental	Lisboa	Lisboa	Tres	Nenhuma	Ensino superior - Licenciatura	5001€ +	Nao	Outro	Industria farmaceutica	Sim	I	0	7	S	11862263		Unknown
2020-03-14 05:54:19	2020-03-14 05:58:08	Nao			Nao	Frequentemente	Televisao		Elevado	Moderado	Nao	Sim	Nao						Entre 33 e 45 anos	Feminino	Portugal Continental	Leiria	Nazare	Quatro	Duas	Ensino superior - Mestrado	0-1100€	Nao	Actividades de Apoio Social		Sim	M	2	5	E	98956375		Unknown
2020-03-14 05:52:22	2020-03-14 05:58:55	Sim	Nada/automedicacao		Nao	Muito frequentemente	Televisao,Redes sociais - Facebook		Elevado	Muito elevado	Nao	Sim	Sim	0-50€	Marco	10	Estabelecimento comercial - Supermercado	Veiculo proprio	Entre 19 a 25 anos	Masculino	Portugal Continental	Setubal	Seixal	Cinco	Nenhuma	Ensino superior - Licenciatura	2001-5000€	Nao	Nao trabalho - Estudante		Sim	O	0	8	V	96104615		Unknown
2020-03-14 05:56:39	2020-03-14 06:01:16	Nao			Nao	Muito frequentemente	Televisao,Internet - mostores de busca (google, ..),Internet - sites de noticias		Elevado	Muito elevado	Nao	Sim	Nao						Entre 33 e 45 anos	Feminino	Portugal Continental	Leiria	Nazare	Quatro	Nenhuma	Ensino superior - Licenciatura	1501-2000€	Nao	Alojamento e actividades de turismo		Sim	A	1	5	S	47270506		Unknown
2020-03-14 06:00:42	2020-03-14 06:03:28	Nao			Nao	Muito frequentemente	Televisao,Internet - site do SNS e/ou da Direcao Geral da Saude,Redes sociais - Outro	Instagram	Muito elevado	Muito elevado	Nao	Sim	Nao						Entre 33 e 45 anos	Feminino	Portugal Continental	Lisboa	Vila Franca de Xira	Apenas eu	Nenhuma	Ensino superior - Mestrado	0-1100€	Nao	Actividades de Apoio Social		Sim	M	1	5	A	16150834		Unknown
2020-03-14 05:59:01	2020-03-14 06:06:05	Nao			Nao	Muito frequentemente	Televisao,Jornais,Internet - site do SNS e/ou da Direcao Geral da Saude		Elevado	Elevado	Nao	Sim	Sim	0-50€	Marco	4	Estabelecimento comercial - Supermercado	A pe	Entre 46 e 64 anos	Feminino	Portugal Continental	Lisboa	Lisboa	Tres	Nenhuma	Ensino superior - Mestrado	2001-5000€	Nao	Economia		Sim	H	3	7	N	353249		Unknown
2020-03-14 06:01:43	2020-03-14 06:06:39	Nao			Nao	Muito frequentemente	Televisao,Jornais		Muito elevado	Muito elevado	Nao	Sim	Sim	101€-300€	Marco	10	Estabelecimento comercial - Supermercado	Veiculo proprio	Entre 46 e 64 anos	Feminino	Portugal Continental	Setubal	Palmela	Cinco	Nenhuma	12º ano ou equivalente	2001-5000€	Nao	Alojamento e actividades de turismo		Sim	M	1	2	P	4065295		Unknown
2020-03-14 06:04:17	2020-03-14 06:07:54	Nao			Sim	Muito frequentemente	Internet - mostores de busca (google, ..),Internet - sites de noticias		Muito elevado	Elevado	Nao	Sim	Nao						Entre 26 e 32 anos	Feminino	Portugal Continental	Lisboa	Lisboa	Tres	Nenhuma	Ensino superior - Mestrado	2001-5000€	Sim	Comercio (grosso/retalho)		Sim	M	0	4	C	39700062		Unknown
2020-03-14 05:59:17	2020-03-14 06:09:01	Nao			Nao	Frequentemente	Televisao,Redes sociais - WhatsApp		Moderado	Muito elevado	Nao	Sim	Nao						Entre 33 e 45 anos	Masculino	Portugal Continental	Lisboa	Oeiras	Duas	Nenhuma	Ensino superior - Licenciatura	Prefiro nao responder	Nao	Outro	Atividades Fisicas e Desportivas	Sim	M	1	5	A	19201762		Unknown
2020-03-14 06:05:29	2020-03-14 06:09:10	Nao			Nao	Muito frequentemente	Televisao,Internet - site do SNS e/ou da Direcao Geral da Saude		Elevado	Elevado	Nao	Sim	Nao						Entre 46 e 64 anos	Feminino	Portugal Continental	Lisboa	Amadora	Apenas eu	Nenhuma	Ensino superior - Licenciatura	1501-2000€	Nao	Actividades financeiras e de seguros		Sim	M	0	6	S	14561696		Unknown
2020-03-14 06:05:07	2020-03-14 06:09:31	Nao			Sim	Muito frequentemente	Televisao,Internet - sites de noticias,Redes sociais - Twitter		Elevado	Muito elevado	Nao	Sim	Sim	51€-100€	Marco	6	Estabelecimento comercial - Hipermercado	Veiculo proprio	Entre 19 a 25 anos	Masculino	Portugal Continental	Vila Real	Vila Real	Quatro	Nenhuma	Ensino superior - Licenciatura	2001-5000€	Sim	Nao trabalho - Estudante		Sim	A	0	1	F	53075133		Unknown
2020-03-14 06:05:49	2020-03-14 06:09:33	Nao			Nao	Frequentemente	Televisao,Jornais		Moderado	Elevado	Nao	Sim	Sim	0-50€	Marco	12	Estabelecimento comercial - Supermercado	Veiculo proprio	Entre 19 a 25 anos	Masculino	Portugal Continental	Setubal	Setubal	Quatro	Nenhuma	Ensino superior - Licenciatura	2001-5000€	Nao	Nao trabalho - Estudante		Sim	E	0	9	C	65047235		Unknown
2020-03-14 06:06:20	2020-03-14 06:10:36	Nao			Sim	Frequentemente	Televisao,Internet - sites de noticias		Elevado	Elevado	Nao	Sim	Sim	0-50€	Marco	11	Estabelecimento comercial - Supermercado	Veiculo proprio	Entre 19 a 25 anos	Masculino	Portugal Continental	Setubal	Setubal	Quatro	Nenhuma	12º ano ou equivalente	Prefiro nao responder	Nao	Educacao		Sim	E	1	6	C	95991079		Unknown
2020-03-14 06:07:02	2020-03-14 06:12:08	Nao			Nao	Frequentemente	Televisao,Internet - sites de noticias,Redes sociais - WhatsApp		Moderado	Moderado	Nao	Sim	Nao						Entre 33 e 45 anos	Feminino	Portugal Continental	Lisboa	Amadora	Quatro	Duas	Ensino superior - Mestrado	2001-5000€	Nao	Actividades de Apoio Social		Sim	M	1	12	R	74587098		Unknown
2020-03-14 06:05:39	2020-03-14 06:12:11	Nao			Nao	Muito frequentemente	Televisao,Internet - mostores de busca (google, ..),Redes sociais - Facebook		Muito elevado	Muito elevado	Nao	Sim	Nao						Entre 46 e 64 anos	Feminino	Portugal Continental	Lisboa	Lisboa	Tres	Nenhuma	12º ano ou equivalente	2001-5000€	Nao	Comercio (grosso/retalho)		Sim	H	6	8	C	91979771		Unknown
2020-03-14 06:07:11	2020-03-14 06:15:49	Nao			Sim	Muito frequentemente	Jornais,Internet - sites de noticias,Redes sociais - WhatsApp		Elevado	Elevado	Nao	Nao	Nao						Entre 26 e 32 anos	Feminino	Portugal Continental	Lisboa	Oeiras	Duas	Nenhuma	Ensino superior - Licenciatura	1501-2000€	Sim	Outro		Sim	M	0	9	V	69585582		Unknown
2020-03-14 06:11:36	2020-03-14 06:17:51	Nao			Nao	Muito frequentemente	Televisao,Internet - site do SNS e/ou da Direcao Geral da Saude,Internet - sites de noticias		Elevado	Elevado	Nao	Sim	Sim	51€-100€	Marco	2	Estabelecimento comercial - Hipermercado	Veiculo proprio	Entre 46 e 64 anos	Feminino	Portugal Continental	Lisboa	Oeiras	Quatro	Nenhuma	Ensino superior - Licenciatura	2001-5000€	Nao	Educacao		Nao					66354877
2020-03-14 06:12:07	2020-03-14 06:18:17	Sim	Nada/automedicacao		Sim	Muito frequentemente	Televisao,Internet - mostores de busca (google, ..),Internet - sites de noticias		Muito elevado	Moderado	Nao	Sim	Nao						Entre 19 a 25 anos	Feminino	Portugal Continental	Faro	Portimao	Duas	Nenhuma	Ensino superior - Licenciatura	Prefiro nao responder	Nao	Outro	Estudante	Sim	I	0	8	F	81436508		Unknown
2020-03-14 06:14:12	2020-03-14 06:19:47	Nao			Sim	Muito frequentemente	Televisao,Internet - site do SNS e/ou da Direcao Geral da Saude		Muito elevado	Baixo	Nao	Sim	Sim	51€-100€	Marco	10	Estabelecimento comercial - Hipermercado	Veiculo proprio	Entre 19 a 25 anos	Feminino	Portugal Continental	Leiria	Nazare	Tres	Nenhuma	4 anos de escolaridade	0-1100€	Nao	Comercio (grosso/retalho)		Sim	E	2	5	D	95141568		Unknown
2020-03-14 06:15:44	2020-03-14 06:19:55	Nao			Nao	Muito frequentemente	Televisao		Elevado	Muito elevado	Sim	Sim	Nao						Entre 46 e 64 anos	Feminino	Portugal Continental	Lisboa	Amadora	Quatro	Nenhuma	Ensino superior - Licenciatura	2001-5000€	Nao	Informatica		Sim	M	1	11	V	55705242		Unknown
2020-03-14 06:12:11	2020-03-14 06:21:38	Nao			Nao	Frequentemente	Televisao,Radio,Redes sociais - Facebook		Elevado	Elevado	Nao	Sim	Nao						Entre 46 e 64 anos	Feminino	Portugal Continental	Leiria	Nazare	Quatro	Nenhuma	12º ano ou equivalente	1101-1500€	Nao	Alojamento e actividades de turismo		Sim	M	0	8	V	54798204		Unknown
2020-03-14 06:13:44	2020-03-14 06:22:02	Nao			Nao	Frequentemente	Televisao,Internet - mostores de busca (google, ..),Redes sociais - Facebook		Moderado	Elevado	Nao	Sim	Nao						Entre 33 e 45 anos	Feminino	Portugal Continental	Lisboa	Odivelas	Quatro	Apenas eu / uma	Ensino superior - Mestrado	1101-1500€	Nao	Outro	Administrativo	Sim	M	1	4	A	80606811		Unknown
2020-03-14 06:21:23	2020-03-14 06:26:12	Nao			Nao	Frequentemente	Televisao,Internet - site do SNS e/ou da Direcao Geral da Saude,Internet - sites de noticias		Elevado	Muito elevado	Nao	Prefiro nao responder	Nao						Entre 33 e 45 anos	Feminino	Portugal Continental	Lisboa	Cascais	Tres	Nenhuma	Ensino superior - Licenciatura	2001-5000€	Nao	Outro		Sim	M	0	8	R	66616118		Unknown
2020-03-14 06:21:03	2020-03-14 06:26:24	Nao			Nao	Frequentemente	Televisao,Radio		Elevado	Elevado	Sim	Nao	Nao						Entre 46 e 64 anos	Feminino	Portugal Continental	Porto	Porto	Cinco	Nenhuma	Ensino superior - Licenciatura	Prefiro nao responder	Sim	Saude		Sim	M	1	12	G	64460922		Unknown
2020-03-14 06:17:58	2020-03-14 06:26:51	Sim	Nada/automedicacao		Nao	Muito frequentemente	Internet - site do SNS e/ou da Direcao Geral da Saude,Redes sociais - Facebook,Redes sociais - WhatsApp		Elevado	Muito elevado	Nao	Nao	Sim	0-50€	Marco	9	Estabelecimento comercial - Mercearia	Veiculo proprio	Entre 19 a 25 anos	Feminino	Portugal Continental	Lisboa	Lisboa	Duas	Nenhuma	Ensino superior - Licenciatura	0-1100€	Sim	Saude		Sim	M	1	4	G	77616381		Unknown
2020-03-14 06:23:03	2020-03-14 06:29:13	Prefiro nao responder			Nao	Frequentemente	Televisao,Internet - site do SNS e/ou da Direcao Geral da Saude		Elevado	Moderado	Nao	Sim	Nao						Entre 33 e 45 anos	Masculino	Portugal Continental	Setubal	Seixal	Duas	Nenhuma	Ensino superior - Doutoramento	2001-5000€	Nao	Investigacao		Sim	M	0	8	J	70835357		Unknown
2020-03-14 06:25:00	2020-03-14 06:31:17	Nao			Nao	Frequentemente	Televisao,Internet - sites de noticias,Redes sociais - Facebook		Elevado	Elevado	Nao	Sim	Sim	51€-100€	Marco	12	Estabelecimento comercial - Supermercado	Veiculo proprio	Entre 26 e 32 anos	Feminino	Portugal Continental	Lisboa	Oeiras	Duas	Nenhuma	Ensino superior - Mestrado	1501-2000€	Nao	Educacao		Sim	M	1	12	R	70634350		Unknown
2020-03-14 06:28:34	2020-03-14 06:32:47	Nao			Nao	Frequentemente	Televisao,Redes sociais - Facebook,Redes sociais - WhatsApp		Elevado	Muito elevado	Nao	Nao	Nao						Entre 19 a 25 anos	Feminino	Portugal Continental	Setubal	Seixal	Quatro	Nenhuma	12º ano ou equivalente	0-1100€	Nao	Outro		Sim	C	0	12	S	83329766		Unknown
2020-03-14 06:27:25	2020-03-14 06:33:32	Nao			Nao	Muito frequentemente	Televisao,Internet - mostores de busca (google, ..),Redes sociais - Facebook		Muito elevado	Muito elevado	Nao	Sim	Nao						Entre 33 e 45 anos	Feminino	Portugal Continental	Leiria	Nazare	Quatro	Tres	12º ano ou equivalente	1101-1500€	Nao	Comercio (grosso/retalho)		Sim	E	2	2	M	35466783		Unknown
2020-03-14 06:21:15	2020-03-14 06:34:49	Nao			Nao	Frequentemente	Televisao,Internet - mostores de busca (google, ..),Redes sociais - Facebook		Muito elevado	Moderado	Nao	Nao	Nao						Entre 65 e 79 anos	Masculino	Portugal Continental	Leiria	Marinha Grande	Tres	Duas	6 anos de escolaridade	0-1100€	Nao	Transporte e armazenagem		Sim	R	1	6	M	79440395		Unknown
2020-03-14 06:30:56	2020-03-14 06:35:28	Nao			Nao	Frequentemente	Televisao,Internet - mostores de busca (google, ..),Redes sociais - Facebook		Elevado	Muito elevado	Nao	Sim	Sim	0-50€	Marco	1	Estabelecimento comercial - Hipermercado	Veiculo proprio	Entre 33 e 45 anos	Feminino	Portugal Continental	Lisboa	Sintra	Quatro	Nenhuma	Ensino superior - Mestrado	1501-2000€	Nao	Saude		Sim	A	0	7	M	27689567		Unknown
2020-03-14 06:32:33	2020-03-14 06:35:29	Nao			Nao	Muito frequentemente	Televisao,Internet - mostores de busca (google, ..),Redes sociais - Twitter		Muito elevado	Elevado	Nao	Sim	Nao						Entre 19 a 25 anos	Feminino	Portugal Continental	Lisboa	Lisboa	Mais do que cinco	Nenhuma	Ensino superior - Licenciatura	0-1100€	Nao	Economia		Sim	I	0	6	G	87894604		Unknown
2020-03-14 06:31:56	2020-03-14 06:36:18	Sim	Dirigi-me a um hospital publico		Nao	Muito frequentemente	Televisao		Muito elevado	Muito elevado	Nao	Sim	Nao						Entre 33 e 45 anos	Feminino	Portugal Continental	Leiria	Nazare	Cinco	Nenhuma	9º ano ou equivalente	0-1100€	Nao	Educacao		Sim	M	1	10	A	26561620		Unknown
2020-03-14 06:33:39	2020-03-14 06:37:37	Sim	Nada/automedicacao		Nao	Muito frequentemente	Internet - mostores de busca (google, ..),Internet - site do SNS e/ou da Direcao Geral da Saude,Internet - sites de noticias		Elevado	Moderado	Nao	Sim	Sim	0-50€	Marco	12	Estabelecimento comercial - Hipermercado	Veiculo proprio	Entre 46 e 64 anos	Masculino	Portugal Continental	Lisboa	Lisboa	Quatro	Nenhuma	Ensino superior - Mestrado	2001-5000€	Nao	Economia		Sim	M	1	12	J	61366875		Unknown
2020-03-14 06:30:06	2020-03-14 06:37:45	Nao			Nao	Frequentemente	Televisao,Internet - site do SNS e/ou da Direcao Geral da Saude,Internet - sites de noticias		Moderado	Elevado	Nao	Sim	Sim	51€-100€	Marco	10	Estabelecimento comercial - Supermercado	Veiculo proprio	Entre 33 e 45 anos	Feminino	Portugal Continental	Lisboa	Cascais	Apenas eu	Nenhuma	Ensino superior - Mestrado	0-1100€	Nao	Saude		Sim	M	2	1	M	13252496		Unknown
2020-03-14 06:34:26	2020-03-14 06:38:47	Nao			Sim	Muito frequentemente	Televisao,Internet - site do SNS e/ou da Direcao Geral da Saude,Internet - sites de noticias		Muito elevado	Moderado	Sim	Sim	Nao						Entre 19 a 25 anos	Feminino	Portugal Continental	Porto	Porto	Tres	Nenhuma	Ensino superior - Licenciatura	1101-1500€	Nao	Gestao		Sim	M	0	10	L	76151875		Unknown
2020-03-14 06:34:04	2020-03-14 06:39:05	Sim	Dirigi-me a uma farmacia		Nao	Frequentemente	Redes sociais - Facebook		Elevado	Elevado	Nao	Nao	Sim	0-50€	Marco	7	Estabelecimento comercial - Supermercado	Veiculo proprio	Entre 33 e 45 anos	Feminino	Portugal Continental	Leiria	Nazare	Quatro	Apenas eu / uma	Ensino superior - Licenciatura	1101-1500€	Nao	Economia		Sim	M	1	8	C	40732070		Unknown
2020-03-14 06:37:09	2020-03-14 06:43:46	Nao			Nao	Muito frequentemente	Televisao,Internet - site do SNS e/ou da Direcao Geral da Saude,Redes sociais - WhatsApp		Elevado	Muito elevado	Nao	Sim	Nao						Entre 33 e 45 anos	Masculino	Portugal Continental	Faro	Loule	Apenas eu	Apenas eu / uma	Ensino superior - Licenciatura	Prefiro nao responder	Nao	Alojamento e actividades de turismo		Sim	M	1	6	F	38286		Unknown
2020-03-14 06:36:40	2020-03-14 06:44:15	Nao			Nao	Frequentemente	Televisao,Internet - site do SNS e/ou da Direcao Geral da Saude,Internet - sites de noticias		Elevado	Elevado	Nao	Nao	Sim	101€-300€	Marco	14	Estabelecimento comercial - Hipermercado	Veiculo proprio	Entre 46 e 64 anos	Feminino	Portugal Continental	Aveiro	Santa Maria da Feira	Duas	Nenhuma	Ensino superior - Licenciatura	0-1100€	Nao	Nao trabalho - Reformado		Sim	M	1	2	g	18288498		Unknown
2020-03-14 06:37:21	2020-03-14 06:44:21	Nao			Nao	Ocasionalmente	Radio,Internet - mostores de busca (google, ..),Redes sociais - WhatsApp		Moderado	Elevado	Nao	Sim	Sim	51€-100€	Marco	12	Estabelecimento comercial - Supermercado	Veiculo proprio	Entre 46 e 64 anos	Feminino	Portugal Continental	Lisboa	Sintra	Tres	Nenhuma	Ensino superior - Licenciatura	Prefiro nao responder	Nao	Informatica		Nao					29416367
2020-03-14 06:39:19	2020-03-14 06:45:20	Nao			Nao	Muito frequentemente	Televisao,Redes sociais - Facebook		Muito elevado	Muito elevado	Nao	Sim	Sim	0-50€	Marco	13	Estabelecimento comercial - Hipermercado	Veiculo proprio	Entre 46 e 64 anos	Feminino	Portugal Continental	Leiria	Nazare	Quatro	Nenhuma	12º ano ou equivalente	1501-2000€	Nao	Alojamento e actividades de turismo		Sim	F	1	8	P	55670646		Unknown
2020-03-14 06:39:43	2020-03-14 06:47:09	Sim	Dirigi-me a uma farmacia		Nao	Frequentemente	Televisao,Internet - site do SNS e/ou da Direcao Geral da Saude,Internet - sites de noticias		Elevado	Muito elevado	Nao	Sim	Nao						Entre 65 e 79 anos	Feminino	Portugal Continental	Lisboa	Lisboa	Duas	Apenas eu / uma	Ensino superior - Licenciatura	0-1100€	Nao	Educacao		Sim	R	1	4	J	82051311		Unknown
2020-03-14 06:43:07	2020-03-14 06:47:20	Nao			Nao	Muito frequentemente	Televisao,Internet - site do SNS e/ou da Direcao Geral da Saude,Internet - sites de noticias		Muito elevado	Muito elevado	Nao	Sim	Nao						Entre 46 e 64 anos	Feminino	Portugal Continental	Faro	Silves	Quatro	Nenhuma	Ensino superior - Mestrado	2001-5000€	Sim	Saude		Sim	M	1	12	M	37941460		Unknown
2020-03-14 06:38:52	2020-03-14 06:48:48	Nao			Nao	Muito frequentemente	Televisao,Outro		Muito elevado	Muito elevado	Nao	Sim	Sim	51€-100€	Marco	10	Estabelecimento comercial - Hipermercado	A pe	Entre 46 e 64 anos	Feminino	Portugal Continental	Porto	Porto	Apenas eu	Nenhuma	6 anos de escolaridade	0-1100€	Nao	Outro		Sim	M	1	2	M	25104284		Unknown
2020-03-14 06:46:16	2020-03-14 06:49:37	Nao			Nao	Muito frequentemente	Televisao,Internet - site do SNS e/ou da Direcao Geral da Saude,Internet - sites de noticias		Muito elevado	Muito elevado	Nao	Nao	Nao						Entre 46 e 64 anos	Feminino	Portugal Continental	Setubal	Setubal	Tres	Nenhuma	Ensino superior - Licenciatura	2001-5000€	Sim	Saude		Sim	A	1	1	M	15090600		Unknown
2020-03-14 06:46:55	2020-03-14 06:50:30	Nao			Nao	Muito frequentemente	Televisao,Redes sociais - Facebook,Redes sociais - Twitter		Elevado	Muito elevado	Nao	Sim	Sim	51€-100€	Marco	3	Estabelecimento comercial - Supermercado	Veiculo proprio	Entre 46 e 64 anos	Feminino	Portugal Continental	Lisboa	Lisboa	Apenas eu	Nenhuma	Ensino superior - Licenciatura	0-1100€	Nao	Actividades Imobiliarias		Sim	M	0	3	H	88342676		Unknown
2020-03-14 06:45:04	2020-03-14 06:51:23	Sim	Liguei para a linha SNS24		Sim	Frequentemente	Internet - mostores de busca (google, ..),Internet - site do SNS e/ou da Direcao Geral da Saude,Outro		Muito elevado	Muito elevado	Nao	Sim	Sim	101€-300€	Marco	3	Estabelecimento comercial - Mercearia	Veiculo proprio	Entre 46 e 64 anos	Feminino	Portugal Continental	Santarem	Almeirim	Quatro	Nenhuma	Ensino superior - Licenciatura	2001-5000€	Sim	Saude		Sim	A	1	6	C	21729646		Unknown
2020-03-14 06:50:05	2020-03-14 06:53:30	Nao			Sim	Muito frequentemente	Internet - sites de noticias,Redes sociais - Facebook,Redes sociais - WhatsApp		Muito elevado	Muito elevado	Sim	Nao	Nao						Entre 26 e 32 anos	Masculino	Portugal Continental	Braga	Guimaraes	Quatro	Nenhuma	Ensino superior - Mestrado	5001€ +	Sim	Saude		Sim	P	0	10	J	85437179		Unknown
2020-03-14 06:52:40	2020-03-14 06:55:57	Nao			Nao	Muito frequentemente	Internet - sites de noticias		Muito elevado	Muito elevado	Nao	Sim	Nao						Entre 26 e 32 anos	Feminino	Portugal Continental	Coimbra	Mira	Quatro	Duas	Ensino superior - Licenciatura	0-1100€	Nao	Saude		Sim	L	1	2	R	13726267		Unknown
2020-03-14 06:51:09	2020-03-14 06:56:44	Nao			Nao	Muito frequentemente	Televisao,Internet - site do SNS e/ou da Direcao Geral da Saude		Muito elevado	Muito elevado	Nao	Sim	Nao						Entre 46 e 64 anos	Feminino	Portugal Continental	Lisboa	Cascais	Tres	Nenhuma	12º ano ou equivalente	0-1100€	Nao	Outro	Fitness	Sim	M	0	5	S	1510789		Unknown
2020-03-14 06:50:41	2020-03-14 06:59:25	Nao			Nao	Muito frequentemente	Televisao,Internet - sites de noticias,Redes sociais - Facebook		Muito elevado	Muito elevado	Nao	Sim	Nao						Entre 33 e 45 anos	Feminino	Portugal Continental	Setubal	Sesimbra	Quatro	Nenhuma	6 anos de escolaridade	1501-2000€	Nao	Alojamento e actividades de turismo		Sim	C	1	1	D	3368909		Unknown
2020-03-14 06:56:50	2020-03-14 06:59:30	Nao			Nao	Frequentemente	Televisao		Moderado	Elevado	Nao	Sim	Sim	0-50€	Marco	12	Estabelecimento comercial - Supermercado	Veiculo proprio	Entre 46 e 64 anos	Feminino	Portugal Continental	Lisboa	Oeiras	Apenas eu	Nenhuma	Ensino superior - Licenciatura	1101-1500€	Nao	Empreendedorismo		Sim	O	0	5	M	7205826		Unknown
2020-03-14 06:56:14	2020-03-14 07:02:45	Nao			Nao	Muito frequentemente	Televisao,Internet - sites de noticias		Muito elevado	Elevado	Nao	Nao	Nao						Entre 46 e 64 anos	Feminino	Portugal Continental	Viana do Castelo	Viana do Castelo	Tres	Duas	6 anos de escolaridade	0-1100€	Nao	Outro	Domestica	Sim	A	0	3	F	3263440		Unknown
2020-03-14 06:58:11	2020-03-14 07:03:42	Nao			Nao	Muito frequentemente	Televisao,Internet - site do SNS e/ou da Direcao Geral da Saude,Redes sociais - Facebook		Elevado	Elevado	Sim	Nao	Nao						Entre 33 e 45 anos	Feminino	Portugal Continental	Coimbra	Vila Nova de Poiares	Quatro	Apenas eu / uma	Ensino superior - Doutoramento	1101-1500€	Sim	Saude		Sim	M	0	3	R	44773375		Unknown
2020-03-14 06:55:47	2020-03-14 07:04:07	Sim	Outro		Nao	Muito frequentemente	Televisao,Internet - mostores de busca (google, ..),Redes sociais - Outro		Elevado	Elevado	Nao	Nao	Nao						Entre 46 e 64 anos	Feminino	Portugal Continental	Lisboa	Lisboa	Tres	Nenhuma	9º ano ou equivalente	Prefiro nao responder	Sim	Outro		Sim	E	0	8	M	69957757		Unknown
2020-03-14 07:01:54	2020-03-14 07:06:18	Nao			Nao	Muito frequentemente	Televisao		Elevado	Muito elevado	Nao	Sim	Nao						Menos de 18 anos	Feminino	Portugal Continental	Leiria	Nazare	Quatro	Duas	12º ano ou equivalente	0-1100€	Nao	Educacao		Sim	D	0	4	S	79507641		Unknown
2020-03-14 06:56:58	2020-03-14 07:06:27	Sim	Liguei para a linha SNS24		Nao	Muito frequentemente	Televisao,Internet - mostores de busca (google, ..)		Elevado	Elevado	Nao	Sim	Sim	0-50€	Marco	6	Estabelecimento comercial - Mercearia	Veiculo proprio	Entre 65 e 79 anos	Feminino	Portugal Continental	Evora	Evora	Duas	Duas	Ensino superior - Licenciatura	2001-5000€	Nao	Educacao		Sim	M	1	O1	F	73921988		Unknown
2020-03-14 07:08:47	2020-03-14 07:11:43	Nao			Nao	Muito frequentemente	Televisao,Internet - site do SNS e/ou da Direcao Geral da Saude,Redes sociais - Facebook		Elevado	Elevado	Nao	Sim	Sim	0-50€	Marco	8	Estabelecimento comercial - Supermercado	Veiculo proprio	Entre 19 a 25 anos	Feminino	Portugal Continental	Lisboa	Loures	Quatro	Nenhuma	Ensino superior - Licenciatura	5001€ +	Nao	Economia		Sim	I	1	6	R	38730560		Unknown
2020-03-14 07:08:45	2020-03-14 07:12:06	Sim	Dirigi-me a uma farmacia		Nao	Muito frequentemente	Televisao		Elevado	Elevado	Nao	Nao	Nao						Entre 33 e 45 anos	Feminino	Portugal Continental	Lisboa	Cascais	Duas	Nenhuma	Ensino superior - Doutoramento	2001-5000€	Sim	Educacao		Sim	C	1	1	S	20259508		Unknown
2020-03-14 07:06:32	2020-03-14 07:12:45	Nao			Nao	Frequentemente	Televisao,Radio		Elevado	Elevado	Nao	Nao	Sim	51€-100€	Marco	9	Estabelecimento comercial - Hipermercado	Veiculo proprio	Entre 46 e 64 anos	Masculino	Portugal Continental	Lisboa	Mafra	Duas	Nenhuma	Ensino superior - Licenciatura	1501-2000€	Nao	Investigacao		Sim	M	0	6	R	49983318		Unknown
2020-03-14 07:04:21	2020-03-14 07:13:01	Sim	Outro	Estou a vigiar em casa dado que se trata apenas de tosse e congestao nasal.	Nao	Muito frequentemente	Internet - site do SNS e/ou da Direcao Geral da Saude,Internet - sites de noticias,Redes sociais - Outro	Internet - sites de agencias internacionais Worldwide, pex	Muito elevado	Muito elevado	Nao	Sim	Sim	101€-300€	Marco	7	Estabelecimento comercial - Hipermercado	Veiculo proprio	Entre 33 e 45 anos	Feminino	Portugal Continental	Lisboa	Mafra	Quatro	Apenas eu / uma	Ensino superior - Mestrado	5001€ +	Sim	Outro	Industria farmaceutica	Sim	A	0	12	L	81651027		Unknown
2020-03-14 07:08:33	2020-03-14 07:13:11	Nao			Nao	Muito frequentemente	Redes sociais - Facebook		Elevado	Muito elevado	Nao	Sim	Nao						Entre 46 e 64 anos	Masculino	Portugal Continental	Porto	Porto	Duas	Nenhuma	Ensino superior - Mestrado	2001-5000€	Sim	Saude		Sim	M	0	7	C	2895430		Unknown
2020-03-14 07:10:39	2020-03-14 07:14:06	Nao			Nao	Muito frequentemente	Internet - mostores de busca (google, ..),Internet - site do SNS e/ou da Direcao Geral da Saude,Internet - sites de noticias		Elevado	Muito elevado	Nao	Nao	Nao						Entre 26 e 32 anos	Feminino	Portugal Continental	Lisboa	Lisboa	Duas	Nenhuma	Ensino superior - Mestrado	0-1100€	Nao	Outro	Direito	Sim	M	2	2	S	56354176		Unknown
2020-03-14 07:09:42	2020-03-14 07:14:52	Nao			Nao	Muito frequentemente	Televisao,Internet - mostores de busca (google, ..),Redes sociais - Facebook		Elevado	Elevado	Nao	Nao	Nao						Entre 46 e 64 anos	Feminino	Portugal Continental	Santarem	Entroncamento	Quatro	Nenhuma	Ensino superior - Licenciatura	2001-5000€	Nao	Educacao		Sim	G	1	4	A	67226704		Unknown
2020-03-14 07:10:54	2020-03-14 07:15:00	Nao			Nao	Muito frequentemente	Televisao		Muito elevado	Muito elevado	Nao	Sim	Nao						Entre 46 e 64 anos	Feminino	Portugal Continental	Lisboa	Loures	Tres	Nenhuma	Ensino superior - Licenciatura	2001-5000€	Nao	Educacao		Sim	M	O	11	M	22250424		Unknown
2020-03-14 07:10:56	2020-03-14 07:15:25	Nao			Nao	Frequentemente	Televisao,Internet - mostores de busca (google, ..),Redes sociais - Facebook		Moderado	Muito elevado	Nao	Nao	Nao						Entre 33 e 45 anos	Feminino	Portugal Continental	Leiria	Nazare	Quatro	Nenhuma	12º ano ou equivalente	Prefiro nao responder	Nao	Comercio (grosso/retalho)		Sim	M	0	12	A	99662934		Unknown
2020-03-14 07:09:44	2020-03-14 07:15:49	Nao			Nao	Muito frequentemente	Televisao,Internet - site do SNS e/ou da Direcao Geral da Saude,Internet - sites de noticias		Elevado	Elevado	Nao	Sim	Sim	101€-300€	Marco	12	Estabelecimento comercial - Supermercado	Veiculo proprio	Entre 46 e 64 anos	Feminino	Portugal Continental	Porto	Porto	Quatro	Nenhuma	Ensino superior - Licenciatura	2001-5000€	Nao	Comercio (grosso/retalho)		Sim	M	0	4	S	81924347		Unknown
2020-03-14 07:13:38	2020-03-14 07:16:24	Nao			Sim	Muito frequentemente	Televisao,Internet - site do SNS e/ou da Direcao Geral da Saude,Internet - sites de noticias		Baixo	Baixo	Sim	Sim	Nao						Entre 19 a 25 anos	Feminino	Portugal Continental	Faro	Portimao	Tres	Nenhuma	12º ano ou equivalente	0-1100€	Nao	Nao trabalho - Estudante		Nao					3809506
2020-03-14 07:12:05	2020-03-14 07:17:48	Nao			Nao	Frequentemente	Televisao,Internet - sites de noticias,Redes sociais - Facebook		Muito elevado	Muito elevado	Nao	Sim	Nao						Entre 19 a 25 anos	Masculino	Portugal Continental	Santarem	Alpiarca	Tres	Nenhuma	Ensino superior - Licenciatura	1501-2000€	Sim	Nao trabalho - Estudante		Sim	M	1	5	M	28213923		Unknown
2020-03-14 07:15:24	2020-03-14 07:18:39	Nao			Nao	Muito frequentemente	Televisao,Jornais,Redes sociais - Facebook		Elevado	Elevado	Nao	Sim	Sim	51€-100€	Marco	14	Estabelecimento comercial - Hipermercado	Veiculo proprio	Entre 33 e 45 anos	Masculino	Portugal Continental	Lisboa	Loures	Tres	Nenhuma	Ensino superior - Licenciatura	2001-5000€	Nao	Informatica		Sim	M	0	12	C	77062434		Unknown
2020-03-14 07:14:42	2020-03-14 07:18:42	Nao			Nao	Muito frequentemente	Televisao,Jornais,Internet - site do SNS e/ou da Direcao Geral da Saude		Muito elevado	Muito elevado	Nao	Sim	Nao						Entre 19 a 25 anos	Feminino	Portugal Continental	Lisboa	Loures	Tres	Apenas eu / uma	Ensino superior - Licenciatura	1101-1500€	Sim	Nao trabalho - Estudante		Sim	A	0	2	P	44965582		Unknown
2020-03-14 07:15:15	2020-03-14 07:21:15	Nao			Nao	Frequentemente	Jornais,Internet - sites de noticias,Redes sociais - Facebook		Elevado	Elevado	Nao	Sim	Nao						Entre 65 e 79 anos	Masculino	Portugal Continental	Porto	Porto	Duas	Apenas eu / uma	Ensino superior - Doutoramento	Prefiro nao responder	Nao	Nao trabalho - Reformado		Sim	M	0	1	M	58564460		Unknown
2020-03-14 07:19:25	2020-03-14 07:23:28	Nao			Nao	Muito frequentemente	Televisao,Internet - site do SNS e/ou da Direcao Geral da Saude,Redes sociais - Facebook		Muito elevado	Muito elevado	Sim	Prefiro nao responder	Sim	51€-100€	Marco	12	Online		Entre 33 e 45 anos	Masculino	Portugal Continental	Porto	Porto	Tres	Nenhuma	Ensino superior - Licenciatura	5001€ +	Sim	Saude		Sim	R	0	7	R	52610158		Unknown
2020-03-14 07:18:41	2020-03-14 07:23:41	Nao			Nao	Muito frequentemente	Jornais,Internet - sites de noticias		Baixo	Moderado	Nao	Nao	Nao						Entre 33 e 45 anos	Feminino	Portugal Continental	Lisboa	Sintra	Tres	Nenhuma	Ensino superior - Mestrado	Prefiro nao responder	Nao	Outro		Sim	M	1	11	I	83510915		Unknown
2020-03-14 07:17:22	2020-03-14 07:24:44	Sim	Nada/automedicacao		Sim	Muito frequentemente	Televisao,Internet - site do SNS e/ou da Direcao Geral da Saude,Internet - sites de noticias		Elevado	Elevado	Nao	Sim	Nao						Entre 33 e 45 anos	Feminino	Portugal Continental	Lisboa	Amadora	Duas	Nenhuma	12º ano ou equivalente	Prefiro nao responder	Nao	Educacao		Nao					92672421
2020-03-14 07:27:59	2020-03-14 07:30:20	Nao			Nao	Frequentemente	Internet - mostores de busca (google, ..),Internet - site do SNS e/ou da Direcao Geral da Saude,Internet - sites de noticias		Elevado	Elevado	Nao	Sim	Nao						Entre 19 a 25 anos	Feminino	Portugal Continental	Porto	Vila Nova de Gaia	Duas	Nenhuma	12º ano ou equivalente	1501-2000€	Nao	Nao trabalho - Estudante		Sim	C	1	5	J	34475054		Unknown
2020-03-14 07:28:02	2020-03-14 07:33:01	Nao			Sim	Frequentemente	Televisao,Internet - site do SNS e/ou da Direcao Geral da Saude,Redes sociais - Facebook		Elevado	Elevado	Nao	Sim	Nao						Entre 33 e 45 anos	Feminino	Portugal Continental	Leiria	Leiria	Tres	Nenhuma	12º ano ou equivalente	Prefiro nao responder	Nao	Outro	Esretica	Sim	M	0	8	M	820186		Unknown
2020-03-14 07:27:32	2020-03-14 07:33:05	Nao			Nao	Muito frequentemente	Televisao,Radio,Redes sociais - Facebook		Muito elevado	Elevado	Nao	Sim	Sim	101€-300€	Marco	10	Estabelecimento comercial - Hipermercado	Veiculo proprio	Entre 33 e 45 anos	Feminino	Portugal Continental	Faro	Portimao	Duas	Nenhuma	Ensino superior - Licenciatura	1101-1500€	Sim	Saude		Sim	S	1	4	S	14515880		Unknown
2020-03-14 07:36:48	2020-03-14 07:39:06	Nao			Nao	Frequentemente	Televisao		Elevado	Elevado	Nao	Sim	Nao						Entre 33 e 45 anos	Feminino	Portugal Continental	Lisboa	Lisboa	Duas	Nenhuma	Ensino superior - Mestrado	5001€ +	Nao	Industria		Sim	G	Um	10	F	19070656		Unknown
2020-03-14 07:38:12	2020-03-14 07:46:51	Nao			Nao	Muito frequentemente	Jornais,Internet - sites de noticias		Muito elevado	Elevado	Nao	Sim	Nao						Entre 26 e 32 anos	Feminino	Portugal Continental	Lisboa	Lisboa	Quatro	Nenhuma	Ensino superior - Licenciatura	2001-5000€	Nao	Actividades financeiras e de seguros		Sim	M	1	S	P	54985411		Unknown
2020-03-14 07:42:56	2020-03-14 07:47:42	Nao			Nao	Muito frequentemente	Televisao,Jornais,Internet - site do SNS e/ou da Direcao Geral da Saude		Elevado	Muito elevado	Nao	Sim	Sim	0-50€	Marco	12	Estabelecimento comercial - Supermercado	Veiculo proprio	Entre 33 e 45 anos	Feminino	Portugal Continental	Lisboa	Lisboa	Apenas eu	Nenhuma	Ensino superior - Doutoramento	1501-2000€	Nao	Investigacao		Sim	M	1	4	A	37135289		Unknown
2020-03-14 07:45:37	2020-03-14 07:49:14	Sim	Dirigi-me a um hospital privado		Nao	Muito frequentemente	Televisao,Internet - mostores de busca (google, ..),Redes sociais - Facebook		Muito elevado	Muito elevado	Nao	Nao	Nao						Entre 33 e 45 anos	Masculino	Portugal Continental	Leiria	Nazare	Quatro	Mais do que cinco	12º ano ou equivalente	1501-2000€	Nao	Industria		Sim	M	0	11	F	73972818		Unknown
2020-03-14 07:47:00	2020-03-14 07:51:08	Sim	Dirigi-me a um hospital publico		Nao	Muito frequentemente	Televisao		Muito elevado	Elevado	Nao	Sim	Nao						Entre 33 e 45 anos	Feminino	Portugal Continental	Lisboa	Sintra	Duas	Nenhuma	Ensino superior - Licenciatura	1501-2000€	Nao	Actividades financeiras e de seguros		Sim	M	0	1	O	71392520		Unknown
2020-03-14 07:46:32	2020-03-14 07:52:34	Sim	Nada/automedicacao		Nao	Frequentemente	Televisao,Internet - sites de noticias,Redes sociais - WhatsApp		Muito elevado	Muito elevado	Nao	Nao	Sim	51€-100€	Marco	1	Estabelecimento comercial - Hipermercado	Veiculo proprio	Entre 33 e 45 anos	Masculino	Portugal Continental	Braga	Vila Verde	Tres	Nenhuma	Ensino superior - Licenciatura	2001-5000€	Nao	Comercio (grosso/retalho)		Sim	L	0	12	Q	27020192		Unknown
2020-03-14 07:48:48	2020-03-14 07:54:13	Nao			Sim	Muito frequentemente	Televisao,Internet - sites de noticias,Redes sociais - Facebook		Elevado	Elevado	Nao	Sim	Nao						Entre 33 e 45 anos	Masculino	Portugal Continental	Aveiro	Aveiro	Apenas eu	Nenhuma	Ensino superior - Doutoramento	1101-1500€	Nao	Investigacao		Nao					7696048
2020-03-14 07:52:33	2020-03-14 07:56:05	Sim	Nada/automedicacao		Sim	Muito frequentemente	Internet - site do SNS e/ou da Direcao Geral da Saude,Internet - sites de noticias,Redes sociais - Twitter		Muito elevado	Elevado	Nao	Sim	Sim	51€-100€	Marco	11	Estabelecimento comercial - Supermercado	A pe	Entre 46 e 64 anos	Feminino	Portugal Continental	Lisboa	Lisboa	Tres	Nenhuma	Ensino superior - Doutoramento	2001-5000€	Nao	Educacao		Sim	M	1	12	L	27805723		Unknown
2020-03-14 07:55:17	2020-03-14 07:58:23	Nao			Nao	Muito frequentemente	Televisao,Internet - sites de noticias,Redes sociais - Twitter		Elevado	Baixo	Nao	Sim	Nao						Entre 19 a 25 anos	Feminino	Portugal Continental	Portalegre	Castelo de Vide	Tres	Nenhuma	12º ano ou equivalente	Prefiro nao responder	Nao	Nao trabalho - Estudante		Sim	M	0	10	A	70603635		Unknown
2020-03-14 07:57:05	2020-03-14 08:00:21	Nao			Nao	Frequentemente	Internet - site do SNS e/ou da Direcao Geral da Saude,Redes sociais - Twitter		Elevado	Nulo	Nao	Sim	Nao						Entre 19 a 25 anos	Masculino	Portugal Continental	Braga	Vila Nova de Famalicao	Tres	Apenas eu / uma	Ensino superior - Licenciatura	0-1100€	Nao	Nao trabalho - Estudante		Sim	M	0	11	U	80142871		Unknown
2020-03-14 07:57:48	2020-03-14 08:01:04	Nao			Nao	Frequentemente	Televisao,Jornais,Redes sociais - Twitter		Baixo	Elevado	Nao	Prefiro nao responder	Sim	51€-100€	Fevereiro	20	Estabelecimento comercial - Hipermercado	Veiculo proprio	Entre 26 e 32 anos	Masculino	Portugal Continental	Braga	Esposende	Tres	Nenhuma	Ensino superior - Licenciatura	0-1100€	Nao	Nao trabalho - Desempregado		Sim	E	0	3	M	56478942		Unknown
2020-03-14 07:57:33	2020-03-14 08:01:36	Nao			Nao	Muito frequentemente	Redes sociais - Facebook		Moderado	Muito elevado	Sim	Nao	Nao						Entre 33 e 45 anos	Feminino	Portugal Continental	Lisboa	Sintra	Apenas eu	Nenhuma	Ensino superior - Mestrado	2001-5000€	Sim	Saude		Sim	F	1	2	J	96952922		Unknown
2020-03-14 07:59:01	2020-03-14 08:02:55	Sim	Nada/automedicacao		Nao	Muito frequentemente	Televisao		Elevado	Moderado	Nao	Sim	Nao						Entre 33 e 45 anos	Feminino	Portugal Continental	Lisboa	Alenquer	Tres	Nenhuma	Ensino superior - Licenciatura	0-1100€	Nao	Outro		Sim	E	10	4	G	3468805		Unknown
2020-03-14 07:57:21	2020-03-14 08:03:48	Nao			Nao	Muito frequentemente	Televisao		Elevado	Elevado	Nao	Sim	Nao						Entre 33 e 45 anos	Feminino	Portugal Continental	Lisboa	Vila Franca de Xira	Cinco	Nenhuma	Ensino superior - Licenciatura	2001-5000€	Nao	Educacao		Sim	I	1	3	M	88089383		Unknown
2020-03-14 07:59:34	2020-03-14 08:04:06	Sim	Nada/automedicacao		Sim	Muito frequentemente	Televisao,Internet - site do SNS e/ou da Direcao Geral da Saude,Internet - sites de noticias		Elevado	Muito elevado	Nao	Sim	Sim	51€-100€	Marco	5	Estabelecimento comercial - Supermercado	Veiculo proprio	Entre 33 e 45 anos	Feminino	Portugal Continental	Lisboa	Loures	Duas	Nenhuma	Ensino superior - Mestrado	Prefiro nao responder	Nao	Actividades financeiras e de seguros		Sim	I	1	8	A	47560639		Unknown
2020-03-14 07:57:49	2020-03-14 08:04:48	Sim	Outro	So tive tosse	Nao	Muito frequentemente	Televisao,Internet - site do SNS e/ou da Direcao Geral da Saude,Internet - sites de noticias		Muito elevado	Elevado	Nao	Sim	Nao						Entre 46 e 64 anos	Masculino	Portugal Continental	Braganca	Mirandela	Quatro	Nenhuma	Ensino superior - Mestrado	2001-5000€	Nao	Educacao		Sim	M	1	6	P	75804804		Unknown
2020-03-14 08:08:30	2020-03-14 08:12:24	Sim	Nada/automedicacao		Sim	Muito frequentemente	Jornais,Internet - site do SNS e/ou da Direcao Geral da Saude,Redes sociais - Twitter		Elevado	Muito elevado	Nao	Sim	Nao						Entre 33 e 45 anos	Feminino	Portugal Continental	Lisboa	Oeiras	Duas	Nenhuma	Ensino superior - Doutoramento	2001-5000€	Nao	Investigacao		Sim	M	0	11	P	41784654		Unknown
2020-03-14 08:07:08	2020-03-14 08:12:58	Nao			Nao	Muito frequentemente	Internet - site do SNS e/ou da Direcao Geral da Saude,Internet - sites de noticias,Redes sociais - Twitter		Muito elevado	Muito elevado	Nao	Sim	Sim	101€-300€	Marco	7	Estabelecimento comercial - Hipermercado	Veiculo proprio	Entre 33 e 45 anos	Masculino	Portugal Continental	Faro	Faro	Cinco	Nenhuma	Ensino superior - Licenciatura	2001-5000€	Nao	Educacao		Sim	G	1	8	G	36429984		Unknown
2020-03-14 08:08:08	2020-03-14 08:13:09	Nao			Nao	Muito frequentemente	Televisao,Radio,Redes sociais - Facebook		Elevado	Muito elevado	Nao	Sim	Sim	0-50€	Marco	1	Estabelecimento comercial - Hipermercado	Veiculo proprio	Entre 46 e 64 anos	Masculino	Portugal Continental	Faro	Faro	Quatro	Nenhuma	Ensino superior - Licenciatura	1501-2000€	Nao	Construcao		Sim	M	0	Qp	*	77664412		Unknown
2020-03-14 08:12:14	2020-03-14 08:16:25	Nao			Nao	Frequentemente	Televisao,Radio,Redes sociais - Facebook		Elevado	Elevado	Nao	Sim	Nao						Entre 19 a 25 anos	Masculino	Portugal Continental	Coimbra	Coimbra	Tres	Apenas eu / uma	Ensino superior - Licenciatura	1101-1500€	Nao	Nao trabalho - Estudante		Sim	M	0	7	R	13229603		Unknown
2020-03-14 08:16:15	2020-03-14 08:19:22	Nao			Nao	Ocasionalmente	Internet - site do SNS e/ou da Direcao Geral da Saude,Internet - sites de noticias,Redes sociais - Twitter		Baixo	Elevado	Nao	Sim	Nao						Entre 26 e 32 anos	Masculino	Portugal Continental	Aveiro	Ovar	Duas	Nenhuma	Ensino superior - Doutoramento	2001-5000€	Nao	Investigacao		Sim	M	1	10	P	77064887		Unknown
2020-03-14 08:16:57	2020-03-14 08:20:11	Nao			Nao	Frequentemente	Televisao		Elevado	Elevado	Nao	Sim	Nao						Entre 19 a 25 anos	Feminino	Portugal Continental	Lisboa	Loures	Duas	Nenhuma	Ensino superior - Licenciatura	0-1100€	Nao	Nao trabalho - Estudante		Sim	E	1	9	R	60663434		Unknown
2020-03-14 08:17:07	2020-03-14 08:21:25	Nao			Nao	Muito frequentemente	Televisao,Internet - site do SNS e/ou da Direcao Geral da Saude,Redes sociais - Facebook		Muito elevado	Elevado	Nao	Sim	Nao						Entre 33 e 45 anos	Feminino	Portugal Continental	Lisboa	Odivelas	Quatro	Duas	Ensino superior - Licenciatura	2001-5000€	Nao	Educacao		Sim	M	1	5	A	23412225		Unknown
2020-03-14 08:19:17	2020-03-14 08:23:19	Nao			Sim	Frequentemente	Televisao,Jornais,Internet - sites de noticias		Muito elevado	Muito elevado	Nao	Sim	Sim	51€-100€	Marco	14	Estabelecimento comercial - Supermercado	Veiculo proprio	Entre 19 a 25 anos	Masculino	Portugal Continental	Aveiro	Santa Maria da Feira	Quatro	Nenhuma	Ensino superior - Mestrado	2001-5000€	Nao	Outro	Tecnologias Informacao	Sim	M	0	6	B	63786165		Unknown
2020-03-14 08:19:26	2020-03-14 08:26:06	Nao			Nao	Frequentemente	Televisao		Elevado	Elevado	Nao	Nao	Nao						Entre 46 e 64 anos	Feminino	Portugal Continental	Setubal	Seixal	Tres	Nenhuma	12º ano ou equivalente	1501-2000€	Nao	Outro	Funcionario publico	Sim	A	1	1	I	63552857		Unknown
2020-03-14 08:24:33	2020-03-14 08:29:05	Nao			Nao	Muito frequentemente	Televisao,Internet - site do SNS e/ou da Direcao Geral da Saude		Elevado	Elevado	Nao	Prefiro nao responder	Nao						Entre 65 e 79 anos	Masculino	Portugal Continental	Lisboa	Lisboa	Apenas eu	Nenhuma	Ensino superior - Licenciatura	0-1100€	Nao	Nao trabalho - Reformado		Sim	A	1	10	J	8473292		Unknown
2020-03-14 08:29:09	2020-03-14 08:33:31	Nao			Nao	Frequentemente	Televisao,Internet - mostores de busca (google, ..)		Elevado	Elevado	Nao	Sim	Nao						Entre 46 e 64 anos	Feminino	Portugal Continental	Lisboa	Lisboa	Duas	Nenhuma	Ensino superior - Licenciatura	1101-1500€	Nao	Outro	Traducao	Sim	M	0	10	L	13925021		Unknown
2020-03-14 08:33:26	2020-03-14 08:36:46	Nao			Nao	Muito frequentemente	Jornais,Internet - mostores de busca (google, ..),Internet - site do SNS e/ou da Direcao Geral da Saude		Elevado	Elevado	Sim	Sim	Sim	51€-100€	Marco	9	Estabelecimento comercial - Supermercado	A pe	Entre 33 e 45 anos	Masculino	Portugal Continental	Lisboa	Lisboa	Duas	Nenhuma	Ensino superior - Doutoramento	1501-2000€	Nao	Investigacao		Sim	a	3	9	G	69699227		Unknown
2020-03-14 08:32:32	2020-03-14 08:37:43	Nao			Nao	Muito frequentemente	Televisao		Muito elevado	Elevado	Nao	Sim	Nao						Entre 33 e 45 anos	Feminino	Portugal Continental	Leiria	Nazare	Quatro	Nenhuma	12º ano ou equivalente	1501-2000€	Nao	Educacao		Sim	A	1	9	O	92253775		Unknown
2020-03-14 08:31:53	2020-03-14 08:38:16	Sim	Dirigi-me a um centro de saude,Dirigi-me a uma clinica privada		Nao	Muito frequentemente	Televisao,Internet - site do SNS e/ou da Direcao Geral da Saude,Internet - sites de noticias		Muito elevado	Muito elevado	Nao	Sim	Nao						Entre 46 e 64 anos	Feminino	Portugal Continental	Lisboa	Cascais	Duas	Nenhuma	Ensino superior - Mestrado	2001-5000€	Nao	Outro		Sim	H	0	4	H	94109919		Unknown
2020-03-14 08:34:37	2020-03-14 08:40:35	Nao			Nao	Muito frequentemente	Internet - site do SNS e/ou da Direcao Geral da Saude		Muito elevado	Muito elevado	Nao	Sim	Sim	101€-300€	Marco	6	Estabelecimento comercial - Hipermercado	Veiculo proprio	Entre 46 e 64 anos	Feminino	Portugal Continental	Lisboa	Lisboa	Tres	Nenhuma	Ensino superior - Licenciatura	Prefiro nao responder	Nao	Saude		Sim	L	0	6	R	33746163		Unknown
2020-03-14 08:37:40	2020-03-14 08:42:12	Nao			Nao	Frequentemente	Internet - site do SNS e/ou da Direcao Geral da Saude,Internet - sites de noticias,Redes sociais - Twitter		Baixo	Moderado	Nao	Sim	Nao						Entre 33 e 45 anos	Feminino	Portugal Continental	Lisboa	Lisboa	Apenas eu	Nenhuma	Ensino superior - Licenciatura	2001-5000€	Nao	Outro	Diplomata	Sim	J	0	10	J	59136432		Unknown
2020-03-14 08:40:42	2020-03-14 08:45:52	Sim	Dirigi-me a um centro de saude		Nao	Ocasionalmente	Internet - sites de noticias		Moderado	Moderado	Nao	Nao	Nao						Entre 65 e 79 anos	Feminino	Portugal Continental	Lisboa	Lisboa	Apenas eu	Nenhuma	10º ano ou equivalente	Prefiro nao responder	Nao	Nao trabalho - Reformado		Nao					72451709
2020-03-14 08:44:27	2020-03-14 08:48:33	Nao			Nao	Muito frequentemente	Televisao,Jornais,Internet - site do SNS e/ou da Direcao Geral da Saude		Elevado	Elevado	Nao	Nao	Nao						Entre 26 e 32 anos	Feminino	Portugal Continental	Portalegre	Portalegre	Tres	Apenas eu / uma	Ensino superior - Mestrado	1501-2000€	Sim	Saude		Sim	C	2	5	S	10404619		Unknown
2020-03-14 08:45:04	2020-03-14 08:51:34	Sim	Nada/automedicacao		Nao	Frequentemente	Televisao,Internet - mostores de busca (google, ..),Redes sociais - Facebook		Elevado	Elevado	Sim	Nao	Nao						Entre 33 e 45 anos	Masculino	Portugal Continental	Setubal	Seixal	Apenas eu	Nenhuma	Ensino superior - Licenciatura	0-1100€	Nao	Gestao		Sim	O	1	7	P	49668971		Unknown
2020-03-14 08:47:14	2020-03-14 08:53:15	Nao			Nao	Frequentemente	Televisao,Radio		Elevado	Muito elevado	Sim	Prefiro nao responder	Nao						Entre 46 e 64 anos	Feminino	Portugal Continental	Lisboa	Sintra	Duas	Nenhuma	12º ano ou equivalente	0-1100€	Nao	Nao trabalho - Desempregado		Sim	E	1	4	M	97018904		Unknown
2020-03-14 08:55:34	2020-03-14 08:59:34	Nao			Nao	Muito frequentemente	Televisao,Internet - sites de noticias,Redes sociais - Facebook		Muito elevado	Elevado	Nao	Nao	Nao						Entre 46 e 64 anos	Feminino	Portugal Continental	Lisboa	Azambuja	Quatro	Nenhuma	Ensino superior - Licenciatura	1501-2000€	Nao	Educacao		Sim	H	1	11	N	68170699		Unknown
2020-03-14 08:55:36	2020-03-14 08:59:47	Nao			Sim	Muito frequentemente	Televisao,Jornais,Internet - site do SNS e/ou da Direcao Geral da Saude		Elevado	Elevado	Nao	Sim	Nao						Entre 26 e 32 anos	Masculino	Portugal Continental	Lisboa	Lisboa	Tres	Nenhuma	Ensino superior - Mestrado	2001-5000€	Sim	Saude		Sim	T	1	6	J	33238907		Unknown
2020-03-14 08:57:46	2020-03-14 09:01:54	Prefiro nao responder			Nao	Frequentemente	Televisao,Internet - mostores de busca (google, ..)		Moderado	Elevado	Nao	Nao	Nao						Entre 46 e 64 anos	Feminino	Portugal Continental	Santarem	Entroncamento	Apenas eu	Nenhuma	Ensino superior - Licenciatura	0-1100€	Nao	Outro	Comercial	Sim	M	5	5	C	89176079		Unknown
2020-03-14 08:57:42	2020-03-14 09:01:56	Nao			Nao	Muito frequentemente	Televisao		Muito elevado	Muito elevado	Nao	Prefiro nao responder	Nao						Entre 33 e 45 anos	Feminino	Portugal Continental	Leiria	Nazare	Duas	Nenhuma	Ensino superior - Licenciatura	2001-5000€	Nao	Alojamento e actividades de turismo		Sim	C	0	6	H	25682938		Unknown
2020-03-14 08:56:50	2020-03-14 09:01:56	Nao			Nao	Muito frequentemente	Internet - site do SNS e/ou da Direcao Geral da Saude		Muito elevado	Elevado	Nao	Sim	Sim	101€-300€	Marco	1	Estabelecimento comercial - Mercearia	Veiculo proprio	Entre 46 e 64 anos	Feminino	Portugal Continental	Lisboa	Odivelas	Quatro	Nenhuma	Ensino superior - Licenciatura	2001-5000€	Nao	Economia		Sim	S	0	9	R	56534070		Unknown
2020-03-14 08:59:17	2020-03-14 09:03:06	Nao			Nao	Muito frequentemente	Televisao,Redes sociais - Facebook,Redes sociais - WhatsApp		Muito elevado	Elevado	Nao	Nao	Nao						Entre 46 e 64 anos	Masculino	Portugal Continental	Lisboa	Lisboa	Tres	Nenhuma	Ensino superior - Mestrado	1501-2000€	Nao	Saude		Sim	M	0	4	C	6703683		Unknown
2020-03-14 09:04:21	2020-03-14 09:08:02	Sim	Nada/automedicacao		Nao	Muito frequentemente	Televisao,Redes sociais - Twitter		Elevado	Elevado	Nao	Nao	Sim	51€-100€	Marco	9	Estabelecimento comercial - Hipermercado	Veiculo proprio	Entre 33 e 45 anos	Masculino	Portugal Continental	Lisboa	Lisboa	Quatro	Nenhuma	Ensino superior - Mestrado	2001-5000€	Sim	Saude		Sim	M	0	11	S	72924570		Unknown
2020-03-14 09:09:51	2020-03-14 09:18:30	Nao			Sim	Muito frequentemente	Televisao,Jornais,Internet - site do SNS e/ou da Direcao Geral da Saude		Muito elevado	Muito elevado	Nao	Sim	Nao						Entre 46 e 64 anos	Feminino	Portugal Continental	Lisboa	Lisboa	Apenas eu	Nenhuma	Ensino superior - Licenciatura	0-1100€	Nao	Outro	Media	Sim	I	0	4	A	27603220		Unknown
2020-03-14 09:10:48	2020-03-14 09:18:43	Nao			Nao	Muito frequentemente	Televisao,Radio		Muito elevado	Elevado	Nao	Nao	Nao						Entre 65 e 79 anos	Feminino	Portugal Continental	Lisboa	Lisboa	Duas	Apenas eu / uma	12º ano ou equivalente	2001-5000€	Nao	Outro	RTP	Sim	M	0	12	J	87391472		Unknown
2020-03-14 09:18:25	2020-03-14 09:21:29	Nao			Sim	Frequentemente	Radio		Moderado	Moderado	Sim	Sim	Nao						Entre 46 e 64 anos	Masculino	Portugal Continental	Santarem	Santarem	Quatro	Nenhuma	Ensino superior - Doutoramento	2001-5000€	Nao	Investigacao		Sim	M	0	11	V	93857155		Unknown
2020-03-14 09:21:29	2020-03-14 09:25:29	Nao			Nao	Muito frequentemente	Internet - mostores de busca (google, ..),Internet - sites de noticias,Redes sociais - Twitter		Moderado	Baixo	Nao	Sim	Nao						Entre 26 e 32 anos	Masculino	Portugal Continental	Lisboa	Odivelas	Tres	Nenhuma	Ensino superior - Doutoramento	1101-1500€	Nao	Investigacao		Sim	A	3	8	A	24779935		Unknown
2020-03-14 09:23:02	2020-03-14 09:27:09	Nao			Nao	Muito frequentemente	Internet - site do SNS e/ou da Direcao Geral da Saude		Moderado	Moderado	Nao	Sim	Nao						Entre 33 e 45 anos	Feminino	Portugal Continental	Lisboa	Sintra	Tres	Duas	Ensino superior - Licenciatura	1501-2000€	Sim	Saude		Nao					3546250
2020-03-14 09:30:35	2020-03-14 09:34:27	Nao			Nao	Muito frequentemente	Jornais,Internet - mostores de busca (google, ..)		Elevado	Muito elevado	Nao	Nao	Nao						Entre 33 e 45 anos	Masculino	Portugal Continental	Leiria	Alcobaca	Duas	Nenhuma	12º ano ou equivalente	0-1100€	Sim	Industria		Sim	A	1	1	R	62660865		Unknown
2020-03-14 09:33:19	2020-03-14 09:36:57	Nao			Nao	Muito frequentemente	Televisao,Internet - mostores de busca (google, ..),Internet - sites de noticias		Elevado	Moderado	Nao	Nao	Sim	51€-100€	Marco	12	Estabelecimento comercial - Supermercado	Veiculo proprio	Entre 33 e 45 anos	Feminino	Portugal Continental	Lisboa	Sintra	Duas	Nenhuma	Ensino superior - Mestrado	5001€ +	Nao	Gestao		Nao					20180233
2020-03-14 09:03:56	2020-03-14 09:37:56	Nao			Nao	Frequentemente	Televisao		Moderado	Elevado	Sim	Sim	Nao						Entre 46 e 64 anos	Masculino	Portugal Continental	Lisboa	Lisboa	Quatro	Nenhuma	12º ano ou equivalente	2001-5000€	Nao	Informatica		Sim	M	1	7	J	12828566		Unknown
2020-03-14 09:33:21	2020-03-14 09:38:38	Nao			Sim	Muito frequentemente	Internet - site do SNS e/ou da Direcao Geral da Saude,Internet - sites de noticias,Outro		Elevado	Elevado	Nao	Sim	Nao						Entre 26 e 32 anos	Feminino	Portugal Continental	Viana do Castelo	Ponte de Lima	Duas	Apenas eu / uma	Ensino superior - Licenciatura	0-1100€	Nao	Comercio (grosso/retalho)		Sim	C	0	4	I	31600475		Unknown
2020-03-14 09:34:19	2020-03-14 09:39:17	Nao			Nao	Frequentemente	Internet - mostores de busca (google, ..),Internet - site do SNS e/ou da Direcao Geral da Saude,Internet - sites de noticias		Elevado	Elevado	Nao	Sim	Sim	0-50€	Marco	5	Estabelecimento comercial - Supermercado	A pe	Entre 19 a 25 anos	Masculino	Portugal Continental	Lisboa	Lisboa	Duas	Nenhuma	Ensino superior - Mestrado	2001-5000€	Nao	Gestao		Sim	M	1	6	T	99659649		Unknown
2020-03-14 09:31:44	2020-03-14 09:41:27	Nao			Nao	Muito frequentemente	Televisao,Internet - sites de noticias		Muito elevado	Elevado	Nao	Sim	Sim	51€-100€	Marco	12	Estabelecimento comercial - Supermercado	Veiculo proprio	Entre 19 a 25 anos	Feminino	Portugal Continental	Lisboa	Lisboa	Tres	Nenhuma	Ensino superior - Mestrado	2001-5000€	Nao	Actividades financeiras e de seguros		Sim	C	1	5	V	40962674		Unknown
2020-03-14 09:37:07	2020-03-14 09:41:38	Nao			Nao	Muito frequentemente	Televisao		Elevado	Elevado	Nao	Sim	Sim	51€-100€	Marco	10	Estabelecimento comercial - Supermercado	A pe	Entre 33 e 45 anos	Feminino	Portugal Continental	Lisboa	Cascais	Duas	Nenhuma	12º ano ou equivalente	0-1100€	Nao	Outro	Tecnica de exercicio e saude	Sim	J	2	5	S	24288068		Unknown
2020-03-14 09:40:57	2020-03-14 09:43:55	Nao			Nao	Muito frequentemente	Internet - mostores de busca (google, ..),Internet - site do SNS e/ou da Direcao Geral da Saude,Internet - sites de noticias		Elevado	Elevado	Nao	Sim	Sim	0-50€	Marco	12	Estabelecimento comercial - Hipermercado	Veiculo proprio	Entre 26 e 32 anos	Masculino	Portugal Continental	Lisboa	Cascais	Tres	Nenhuma	Ensino superior - Mestrado	Prefiro nao responder	Nao	Outro	Engenharia	Nao					35901902
2020-03-14 09:38:40	2020-03-14 09:44:43	Nao			Nao	Muito frequentemente	Jornais,Internet - site do SNS e/ou da Direcao Geral da Saude,Internet - sites de noticias		Elevado	Elevado	Nao	Sim	Sim	51€-100€	Marco	13	Estabelecimento comercial - Supermercado	Veiculo proprio	Entre 33 e 45 anos	Feminino	Portugal Continental	Lisboa	Lisboa	Duas	Nenhuma	Ensino superior - Doutoramento	2001-5000€	Nao	Educacao		Sim	M	0	12	P	50823694		Unknown
2020-03-14 09:42:15	2020-03-14 09:45:40	Nao			Sim	Muito frequentemente	Televisao,Internet - mostores de busca (google, ..),Internet - sites de noticias		Elevado	Elevado	Sim	Sim	Sim	0-50€	Marco	12	Estabelecimento comercial - Supermercado	Veiculo proprio	Entre 19 a 25 anos	Masculino	Portugal Continental	Lisboa	Lisboa	Duas	Nenhuma	Ensino superior - Mestrado	2001-5000€	Nao	Gestao		Sim	A	2	6	C	82347991		Unknown
2020-03-14 09:42:45	2020-03-14 09:46:25	Sim	Nada/automedicacao		Nao	Muito frequentemente	Televisao,Jornais,Redes sociais - Twitter		Moderado	Moderado	Nao	Sim	Nao						Entre 46 e 64 anos	Masculino	Portugal Continental	Lisboa	Lisboa	Duas	Nenhuma	Ensino superior - Doutoramento	2001-5000€	Nao	Educacao		Sim	A	1	1	A	82828171		Unknown
2020-03-14 09:38:08	2020-03-14 09:53:04	Nao			Nao	Muito frequentemente	Internet - site do SNS e/ou da Direcao Geral da Saude,Redes sociais - Twitter		Elevado	Elevado	Sim	Sim	Nao						Entre 19 a 25 anos	Masculino	Portugal Continental	Porto	Porto	Apenas eu	Nenhuma	Ensino superior - Mestrado	1101-1500€	Nao	Informatica		Sim	T	1	4	M	43438210		Unknown
2020-03-14 09:47:45	2020-03-14 09:53:05	Nao			Nao	Muito frequentemente	Jornais,Internet - site do SNS e/ou da Direcao Geral da Saude,Redes sociais - Twitter		Elevado	Muito elevado	Nao	Nao	Nao						Entre 46 e 64 anos	Feminino	Portugal Continental	Lisboa	Vila Franca de Xira	Apenas eu	Nenhuma	Prefiro nao responder	Prefiro nao responder	Nao	Empreendedorismo		Sim	a	0	1	m	20424502		Unknown
2020-03-14 09:50:25	2020-03-14 09:55:06	Nao			Nao	Muito frequentemente	Televisao,Jornais,Redes sociais - Facebook		Elevado	Elevado	Nao	Nao	Nao						Entre 33 e 45 anos	Feminino	Portugal Continental	Leiria	Alcobaca	Quatro	Apenas eu / uma	Ensino superior - Licenciatura	0-1100€	Nao	Comercio (grosso/retalho)		Sim	M	2	12	I	75868129		Unknown
2020-03-14 09:49:21	2020-03-14 09:55:19	Nao			Nao	Frequentemente	Televisao,Jornais,Redes sociais - Facebook		Elevado	Moderado	Nao	Sim	Nao						Entre 46 e 64 anos	Feminino	Portugal Continental	Lisboa	Oeiras	Duas	Nenhuma	Ensino superior - Licenciatura	1501-2000€	Nao	Outro		Sim	M	1	11	M	80197805		Unknown
2020-03-14 09:52:02	2020-03-14 09:55:28	Nao			Nao	Muito frequentemente	Televisao,Internet - site do SNS e/ou da Direcao Geral da Saude,Redes sociais - WhatsApp		Muito elevado	Muito elevado	Nao	Sim	Nao						Entre 33 e 45 anos	Feminino	Portugal Continental	Lisboa	Loures	Duas	Duas	Ensino superior - Mestrado	2001-5000€	Sim	Saude		Sim	A	3	3	C	84656989		Unknown
2020-03-14 09:54:12	2020-03-14 09:57:46	Nao			Nao	Frequentemente	Televisao,Redes sociais - Facebook		Moderado	Elevado	Nao	Nao	Nao						Entre 19 a 25 anos	Feminino	Portugal Continental	Setubal	Montijo	Quatro	Nenhuma	Ensino superior - Licenciatura	0-1100€	Nao	Nao trabalho - Desempregado		Sim	M	1	8	C	42316580		Unknown
2020-03-14 09:54:46	2020-03-14 09:58:15	Nao			Nao	Frequentemente	Televisao,Internet - mostores de busca (google, ..),Internet - sites de noticias		Elevado	Elevado	Nao	Sim	Nao						Entre 33 e 45 anos	Feminino	Portugal Continental	Setubal	Montijo	Duas	Nenhuma	Ensino superior - Licenciatura	2001-5000€	Nao	Gestao		Sim	A	1	3	I	73322352		Unknown
2020-03-14 09:54:54	2020-03-14 09:59:20	Nao			Nao	Muito frequentemente	Internet - sites de noticias		Muito elevado	Moderado	Nao	Sim	Sim	101€-300€	Marco	9	Online		Entre 26 e 32 anos	Feminino	Portugal Continental	Lisboa	Lisboa	Mais do que cinco	Apenas eu / uma	Ensino superior - Mestrado	Prefiro nao responder	Nao	Informatica		Sim	L	3	1	A	43795573		Unknown
2020-03-14 09:56:58	2020-03-14 10:00:32	Nao			Nao	Muito frequentemente	Internet - site do SNS e/ou da Direcao Geral da Saude,Internet - sites de noticias,Outro		Moderado	Elevado	Nao	Sim	Sim	51€-100€	Marco	3	Estabelecimento comercial - Supermercado	A pe	Entre 19 a 25 anos	Feminino	Portugal Continental	Lisboa	Cascais	Tres	Nenhuma	Ensino superior - Licenciatura	2001-5000€	Nao	Gestao		Sim	m	2	11	G	76392871		Unknown
2020-03-14 09:58:34	2020-03-14 10:02:28	Nao			Nao	Muito frequentemente	Televisao,Internet - site do SNS e/ou da Direcao Geral da Saude,Internet - sites de noticias		Elevado	Muito elevado	Sim	Nao	Nao						Entre 33 e 45 anos	Masculino	Portugal Continental	Lisboa	Lisboa	Apenas eu	Nenhuma	Ensino superior - Licenciatura	2001-5000€	Nao	Outro		Nao					6833107
2020-03-14 09:58:50	2020-03-14 10:02:32	Nao			Sim	Muito frequentemente	Redes sociais - Twitter		Moderado	Elevado	Nao	Sim	Nao						Entre 46 e 64 anos	Masculino	Regiao Autonoma dos Acores	Terceira	Angra do Heroismo	Cinco	Nenhuma	Ensino superior - Doutoramento	Prefiro nao responder	Nao	Educacao		Sim	M	0	7	M	64481279		Unknown
2020-03-14 09:58:48	2020-03-14 10:03:26	Nao			Nao	Muito frequentemente	Televisao		Elevado	Muito elevado	Nao	Sim	Nao						Entre 46 e 64 anos	Feminino	Portugal Continental	Leiria	Leiria	Tres	Apenas eu / uma	Ensino superior - Licenciatura	2001-5000€	Nao	Saude		Sim	M	2	12	R	39221978		Unknown
2020-03-14 10:05:31	2020-03-14 10:08:06	Nao			Nao	Frequentemente	Televisao,Jornais,Internet - sites de noticias		Moderado	Elevado	Sim	Sim	Nao						Entre 19 a 25 anos	Masculino	Portugal Continental	Lisboa	Lisboa	Cinco	Nenhuma	Ensino superior - Mestrado	5001€ +	Sim	Gestao		Sim	M	0	6	F	17519262		Unknown
2020-03-14 10:05:08	2020-03-14 10:09:14	Nao			Nao	Muito frequentemente	Televisao,Jornais,Redes sociais - Facebook		Elevado	Elevado	Nao	Sim	Sim	51€-100€	Marco	10	Estabelecimento comercial - Mercearia	A pe	Entre 33 e 45 anos	Feminino	Portugal Continental	Lisboa	Lisboa	Duas	Nenhuma	Ensino superior - Mestrado	1501-2000€	Nao	Outro	Comunicacao	Sim	M	2	6	S	98428767		Unknown
2020-03-14 10:02:50	2020-03-14 10:09:38	Nao			Sim	Muito frequentemente	Televisao,Internet - site do SNS e/ou da Direcao Geral da Saude,Redes sociais - Facebook		Muito elevado	Elevado	Sim	Sim	Sim	51€-100€	Marco	1	Estabelecimento comercial - Hipermercado	Veiculo proprio	Entre 33 e 45 anos	Feminino	Portugal Continental	Aveiro	Ovar	Tres	Nenhuma	Ensino superior - Mestrado	2001-5000€	Nao	Actividades financeiras e de seguros		Sim	M	0	5	A	81198537		Unknown
2020-03-14 10:07:55	2020-03-14 10:13:15	Sim	Nada/automedicacao		Nao	Muito frequentemente	Televisao,Radio,Redes sociais - WhatsApp		Muito elevado	Muito elevado	Nao	Nao	Sim	51€-100€	Marco	3	Estabelecimento comercial - Hipermercado	Veiculo proprio	Entre 33 e 45 anos	Masculino	Portugal Continental	Aveiro	Ovar	Tres	Nenhuma	Ensino superior - Licenciatura	Prefiro nao responder	Nao	Industria		Sim	A	0	5	G	14285182		Unknown
2020-03-14 08:02:15	2020-03-14 10:13:38	Nao			Nao	Frequentemente	Televisao,Internet - site do SNS e/ou da Direcao Geral da Saude,Redes sociais - Facebook		Elevado	Moderado	Nao	Sim	Nao						Entre 33 e 45 anos	Feminino	Portugal Continental	Braganca	Mirandela	Tres	Apenas eu / uma	Ensino superior - Licenciatura	0-1100€	Nao	Outro	Consultoria	Sim	A	1	12	A	4767817		Unknown
2020-03-14 10:12:13	2020-03-14 10:16:56	Nao			Nao	Nao			Elevado	Elevado	Nao	Nao	Nao						Entre 33 e 45 anos	Feminino	Portugal Continental	Beja	Odemira	Tres	Apenas eu / uma	Ensino superior - Licenciatura	1101-1500€	Sim	Saude		Sim	C	0	6	L	65003912		Unknown
2020-03-14 10:09:51	2020-03-14 10:17:11	Nao			Nao	Muito frequentemente	Televisao,Internet - mostores de busca (google, ..),Internet - sites de noticias		Elevado	Muito elevado	Sim	Sim	Sim	101€-300€	Marco	2	Estabelecimento comercial - Supermercado	Veiculo proprio	Entre 19 a 25 anos	Masculino	Portugal Continental	Lisboa	Cascais	Tres	Duas	Ensino superior - Mestrado	2001-5000€	Nao	Gestao		Sim	M	2	5	D	52167365		Unknown
2020-03-14 10:13:23	2020-03-14 10:18:32	Sim	Nada/automedicacao		Sim	Muito frequentemente	Televisao,Internet - mostores de busca (google, ..),Internet - site do SNS e/ou da Direcao Geral da Saude		Elevado	Elevado	Sim	Nao	Sim	51€-100€	Marco	12	Estabelecimento comercial - Hipermercado	Veiculo proprio	Entre 33 e 45 anos	Feminino	Portugal Continental	Porto	Vila do Conde	Quatro	Nenhuma	Ensino superior - Licenciatura	2001-5000€	Nao	Outro	Traducao	Sim	M	1	7	A	74468926		Unknown
2020-03-14 10:14:43	2020-03-14 10:18:49	Nao			Nao	Muito frequentemente	Televisao,Internet - site do SNS e/ou da Direcao Geral da Saude,Internet - sites de noticias		Muito elevado	Muito elevado	Nao	Nao	Nao						Entre 33 e 45 anos	Feminino	Portugal Continental	Setubal	Sesimbra	Quatro	Nenhuma	Ensino superior - Licenciatura	Prefiro nao responder	Nao	Saude		Nao					34409618
2020-03-14 10:17:41	2020-03-14 10:22:41	Nao			Nao	Frequentemente	Televisao,Internet - site do SNS e/ou da Direcao Geral da Saude,Redes sociais - WhatsApp		Moderado	Elevado	Nao	Sim	Sim	51€-100€	Marco	11	Estabelecimento comercial - Supermercado	Veiculo proprio	Entre 46 e 64 anos	Feminino	Portugal Continental	Faro	Silves	Tres	Nenhuma	Ensino superior - Licenciatura	0-1100€	Sim	Saude		Sim	C	6	7	A	95797656		Unknown
2020-03-14 10:22:55	2020-03-14 10:26:22	Nao			Nao	Muito frequentemente	Televisao,Jornais,Radio		Elevado	Moderado	Nao	Nao	Sim	101€-300€	Marco	13	Estabelecimento comercial - Hipermercado	Veiculo proprio	Entre 33 e 45 anos	Feminino	Portugal Continental	Lisboa	Lisboa	Duas	Nenhuma	Ensino superior - Doutoramento	1101-1500€	Nao	Outro		Sim	F	1	2	A	62411251		Unknown
2020-03-14 10:25:44	2020-03-14 10:30:26	Sim	Nada/automedicacao		Nao	Ocasionalmente	Radio,Internet - site do SNS e/ou da Direcao Geral da Saude		Moderado	Elevado	Nao	Sim	Nao						Entre 33 e 45 anos	Feminino	Portugal Continental	Leiria	Alcobaca	Quatro	Nenhuma	Ensino superior - Mestrado	1101-1500€	Nao	Actividades Imobiliarias		Sim	M	1	5	P	20365426		Unknown
2020-03-14 10:28:53	2020-03-14 10:32:19	Nao			Nao	Frequentemente	Jornais,Radio,Redes sociais - Facebook		Muito elevado	Elevado	Nao	Sim	Nao						Entre 26 e 32 anos	Feminino	Portugal Continental	Lisboa	Amadora	Tres	Nenhuma	9º ano ou equivalente	1101-1500€	Nao	Comercio (grosso/retalho)		Sim	M	1	2	T	88548706		Unknown
2020-03-14 10:27:08	2020-03-14 10:33:02	Nao			Sim	Frequentemente	Televisao,Internet - sites de noticias		Elevado	Moderado	Nao	Sim	Nao						Entre 26 e 32 anos	Feminino	Portugal Continental	Lisboa	Lisboa	Tres	Duas	Ensino superior - Mestrado	Prefiro nao responder	Nao	Investigacao		Sim	M	1	10	J	58233366		Unknown
2020-03-14 10:29:39	2020-03-14 10:33:09	Nao			Nao	Muito frequentemente	Jornais,Radio,Internet - mostores de busca (google, ..)		Elevado	Elevado	Sim	Sim	Nao						Entre 33 e 45 anos	Feminino	Portugal Continental	Lisboa	Lisboa	Quatro	Nenhuma	Ensino superior - Doutoramento	1501-2000€	Nao	Investigacao		Sim	F	0	10	B	14797206		Unknown
2020-03-14 10:27:57	2020-03-14 10:33:38	Sim	Nada/automedicacao		Sim	Muito frequentemente	Televisao,Internet - sites de noticias,Outro		Muito elevado	Moderado	Nao	Nao	Sim	51€-100€	Marco	11	Estabelecimento comercial - Hipermercado	Veiculo proprio	Entre 26 e 32 anos	Feminino	Portugal Continental	Lisboa	Odivelas	Mais do que cinco	Apenas eu / uma	Ensino superior - Licenciatura	Prefiro nao responder	Nao	Informatica		Sim	F	2	1	R	51450664		Unknown
2020-03-14 10:26:16	2020-03-14 10:34:16	Nao			Nao	Frequentemente	Televisao		Muito elevado	Moderado	Nao	Sim	Nao						Entre 46 e 64 anos	Feminino	Portugal Continental	Aveiro	Vagos	Tres	Duas	Ensino superior - Licenciatura	2001-5000€	Nao	Outro	Tenho estado de baixa medica ha 2 meses	Sim	D	0	5	L	46016234		Unknown
2020-03-14 10:27:26	2020-03-14 10:35:00	Sim	Nada/automedicacao		Nao	Muito frequentemente	Jornais,Internet - site do SNS e/ou da Direcao Geral da Saude,Internet - sites de noticias		Elevado	Muito elevado	Sim	Nao	Sim	101€-300€	Fevereiro	28	Estabelecimento comercial - Hipermercado	Veiculo proprio	Entre 46 e 64 anos	Masculino	Portugal Continental	Setubal	Setubal	Duas	Nenhuma	Ensino superior - Licenciatura	Prefiro nao responder	Sim	Saude		Sim	M	2	11	P	37148281		Unknown
2020-03-14 10:33:24	2020-03-14 10:36:32	Nao			Nao	Frequentemente	Televisao,Radio,Internet - sites de noticias		Elevado	Muito elevado	Nao	Sim	Nao						Entre 26 e 32 anos	Feminino	Portugal Continental	Setubal	Almada	Duas	Nenhuma	Ensino superior - Mestrado	2001-5000€	Nao	Actividades financeiras e de seguros		Nao					2898832
2020-03-14 10:33:30	2020-03-14 10:38:32	Nao			Nao	Muito frequentemente	Televisao,Internet - site do SNS e/ou da Direcao Geral da Saude,Internet - sites de noticias		Elevado	Elevado	Nao	Nao	Nao						Entre 19 a 25 anos	Masculino	Portugal Continental	Porto	Santo Tirso	Quatro	Nenhuma	Ensino superior - Licenciatura	2001-5000€	Nao	Actividades de Apoio Social		Sim	M	0	6	B	32964089		Unknown
2020-03-14 10:35:31	2020-03-14 10:40:43	Nao			Nao	Muito frequentemente	Televisao,Internet - mostores de busca (google, ..),Redes sociais - WhatsApp		Elevado	Elevado	Sim	Sim	Nao						Entre 46 e 64 anos	Feminino	Portugal Continental	Lisboa	Lisboa	Mais do que cinco	Nenhuma	Ensino superior - Mestrado	Prefiro nao responder	Sim	Saude		Sim	M	0	4	C	12582605		Unknown
2020-03-13 12:54:18	2020-03-14 10:40:53	Nao			Nao	Frequentemente	Televisao,Redes sociais - Twitter		Moderado	Moderado	Nao	Sim	Sim	51€-100€	Marco	9	Estabelecimento comercial - Supermercado	A pe	Entre 26 e 32 anos	Feminino	Portugal Continental	Lisboa	Lisboa	Duas	Nenhuma	Ensino superior - Mestrado	2001-5000€	Nao	Investigacao		Sim	A	0	6	A	13918859		Unknown
2020-03-14 10:35:22	2020-03-14 10:40:59	Sim	Nada/automedicacao		Sim	Frequentemente	Televisao,Radio,Internet - mostores de busca (google, ..)		Elevado	Elevado	Nao	Sim	Nao						Entre 33 e 45 anos	Feminino	Portugal Continental	Lisboa	Lisboa	Duas	Nenhuma	Ensino superior - Mestrado	Prefiro nao responder	Sim	Saude		Sim	M	1	7	D	20315216		Unknown
2020-03-14 10:40:32	2020-03-14 10:44:49	Nao			Nao	Muito frequentemente	Televisao,Jornais,Internet - site do SNS e/ou da Direcao Geral da Saude		Muito elevado	Muito elevado	Nao	Sim	Nao						Entre 33 e 45 anos	Feminino	Portugal Continental	Coimbra	Coimbra	Duas	Nenhuma	Ensino superior - Mestrado	1101-1500€	Nao	Educacao		Sim	R	1	3	T	76847240		Unknown
2020-03-14 10:42:05	2020-03-14 10:45:17	Nao			Nao	Pouco frequentemente	Televisao,Internet - mostores de busca (google, ..),Internet - sites de noticias		Muito elevado	Muito elevado	Nao	Sim	Nao						Entre 19 a 25 anos	Masculino	Portugal Continental	Lisboa	Lisboa	Tres	Nenhuma	Ensino superior - Mestrado	2001-5000€	Nao	Actividades financeiras e de seguros		Sim	M	1	5	M	19655824		Unknown
2020-03-14 10:46:00	2020-03-14 10:50:25	Nao			Sim	Muito frequentemente	Televisao,Internet - site do SNS e/ou da Direcao Geral da Saude,Internet - sites de noticias		Muito elevado	Muito elevado	Nao	Sim	Sim	101€-300€	Fevereiro	25	Estabelecimento comercial - Supermercado	Veiculo proprio	Entre 46 e 64 anos	Feminino	Portugal Continental	Lisboa	Azambuja	Duas	Nenhuma	Ensino superior - Licenciatura	2001-5000€	Nao	Actividades Imobiliarias		Sim	H	3	2	M	41416594		Unknown
2020-03-14 10:46:08	2020-03-14 10:51:07	Nao			Nao	Frequentemente	Internet - mostores de busca (google, ..),Internet - site do SNS e/ou da Direcao Geral da Saude		Elevado	Muito elevado	Nao	Sim	Sim	101€-300€	Fevereiro	25	Estabelecimento comercial - Supermercado	Veiculo proprio	Entre 33 e 45 anos	Feminino	Portugal Continental	Lisboa	Lourinha	Tres	Nenhuma	Ensino superior - Licenciatura	2001-5000€	Nao	Economia		Sim	M	1	1	F	3534609		Unknown
2020-03-14 10:50:44	2020-03-14 10:54:35	Nao			Sim	Muito frequentemente	Internet - site do SNS e/ou da Direcao Geral da Saude,Outro		Muito elevado	Muito elevado	Nao	Sim	Sim	0-50€	Marco	10	Estabelecimento comercial - Hipermercado	Veiculo proprio	Entre 33 e 45 anos	Feminino	Portugal Continental	Lisboa	Lisboa	Apenas eu	Nenhuma	Ensino superior - Mestrado	1501-2000€	Nao	Educacao		Sim	M	0	11	R	49852373		Unknown
2020-03-14 10:49:40	2020-03-14 10:55:22	Nao			Nao	Frequentemente	Televisao,Internet - site do SNS e/ou da Direcao Geral da Saude,Internet - sites de noticias		Moderado	Moderado	Nao	Nao	Nao						Entre 26 e 32 anos	Masculino	Portugal Continental	Setubal	Almada	Apenas eu	Nenhuma	Ensino superior - Licenciatura	0-1100€	Nao	Alojamento e actividades de turismo		Sim	M	1	8	M	32292208		Unknown
2020-03-14 10:51:55	2020-03-14 10:55:27	Sim	Outro	Tenho alergias, tratei a tosse com a medicacao habitual.	Nao	Muito frequentemente	Televisao,Internet - site do SNS e/ou da Direcao Geral da Saude		Muito elevado	Muito elevado	Sim	Sim	Nao						Entre 26 e 32 anos	Feminino	Portugal Continental	Lisboa	Odivelas	Quatro	Nenhuma	Ensino superior - Licenciatura	1501-2000€	Nao	Outro	Justica	Sim	S	2	10	L	57717309		Unknown
2020-03-14 10:49:50	2020-03-14 10:55:57	Nao			Nao	Muito frequentemente	Televisao,Internet - mostores de busca (google, ..),Internet - site do SNS e/ou da Direcao Geral da Saude		Muito elevado	Elevado	Nao	Nao	Nao						Entre 19 a 25 anos	Feminino	Portugal Continental	Lisboa	Lourinha	Tres	Nenhuma	12º ano ou equivalente	0-1100€	Nao	Alojamento e actividades de turismo		Sim	M	1	2	S	849774		Unknown
2020-03-14 10:53:41	2020-03-14 10:58:44	Sim	Nada/automedicacao		Nao	Frequentemente	Televisao,Internet - site do SNS e/ou da Direcao Geral da Saude,Redes sociais - Facebook		Muito elevado	Muito elevado	Nao	Nao	Nao						Entre 33 e 45 anos	Feminino	Portugal Continental	Leiria	Nazare	Quatro	Nenhuma	6 anos de escolaridade	0-1100€	Nao	Outro		Sim	N	1	6	C	82144281		Unknown
2020-03-14 10:53:53	2020-03-14 10:58:48	Nao			Nao	Frequentemente	Televisao,Jornais,Internet - site do SNS e/ou da Direcao Geral da Saude		Elevado	Muito elevado	Nao	Sim	Sim	51€-100€	Marco	9	Estabelecimento comercial - Hipermercado	Veiculo proprio	Entre 46 e 64 anos	Feminino	Portugal Continental	Coimbra	Coimbra	Cinco	Nenhuma	Ensino superior - Mestrado	1501-2000€	Nao	Informatica		Sim	M	0	9	B	46363514		Unknown
2020-03-14 10:55:28	2020-03-14 10:59:56	Nao			Nao	Frequentemente	Televisao,Internet - mostores de busca (google, ..),Internet - site do SNS e/ou da Direcao Geral da Saude		Elevado	Muito elevado	Nao	Nao	Sim	Prefiro nao responder	Marco	12	Estabelecimento comercial - Hipermercado	Veiculo proprio	Entre 33 e 45 anos	Masculino	Portugal Continental	Lisboa	Sintra	Tres	Nenhuma	12º ano ou equivalente	1101-1500€	Nao	Outro	Seguranca publica	Sim	M	0	5	V	5518115		Unknown
2020-03-14 10:55:28	2020-03-14 11:00:23	Nao			Nao	Frequentemente	Televisao		Elevado	Moderado	Nao	Sim	Sim	51€-100€	Marco	11	Estabelecimento comercial - Supermercado	Veiculo proprio	Entre 46 e 64 anos	Masculino	Portugal Continental	Lisboa	Amadora	Quatro	Nenhuma	Ensino superior - Licenciatura	0-1100€	Nao	Educacao		Sim	V	0	6	F	24508652		Unknown
2020-03-14 10:55:07	2020-03-14 11:00:30	Nao			Nao	Muito frequentemente	Internet - site do SNS e/ou da Direcao Geral da Saude		Muito elevado	Elevado	Nao	Nao	Nao						Entre 46 e 64 anos	Feminino	Portugal Continental	Lisboa	Lourinha	Tres	Nenhuma	Ensino superior - Licenciatura	1501-2000€	Sim	Saude		Sim	M	0	5	M	16849215		Unknown
2020-03-14 10:57:18	2020-03-14 11:01:27	Nao			Nao	Frequentemente	Televisao,Internet - sites de noticias,Redes sociais - Twitter		Moderado	Elevado	Sim	Sim	Nao						Entre 19 a 25 anos	Masculino	Portugal Continental	Lisboa	Lisboa	Quatro	Nenhuma	Ensino superior - Mestrado	5001€ +	Nao	Empreendedorismo		Sim	I	0	3	M	49995023		Unknown
2020-03-14 10:59:53	2020-03-14 11:02:11	Nao			Nao	Muito frequentemente	Televisao,Internet - sites de noticias,Redes sociais - WhatsApp		Muito elevado	Muito elevado	Sim	Nao	Nao						Entre 33 e 45 anos	Masculino	Portugal Continental	Lisboa	Mafra	Quatro	Nenhuma	Ensino superior - Licenciatura	5001€ +	Sim	Saude		Sim	E	1	2	S	53031270		Unknown
2020-03-14 10:58:39	2020-03-14 11:02:57	Nao			Nao	Frequentemente	Televisao,Internet - mostores de busca (google, ..)		Elevado	Muito elevado	Nao	Sim	Nao						Entre 33 e 45 anos	Feminino	Portugal Continental	Leiria	Nazare	Mais do que cinco	Nenhuma	12º ano ou equivalente	0-1100€	Nao	Nao trabalho - Desempregado		Sim	J	0	12	M	44221207		Unknown
2020-03-14 10:59:46	2020-03-14 11:05:25	Nao			Nao	Muito frequentemente	Televisao,Jornais,Internet - site do SNS e/ou da Direcao Geral da Saude		Moderado	Moderado	Nao	Nao	Nao						Entre 46 e 64 anos	Feminino	Portugal Continental	Setubal	Seixal	Duas	Nenhuma	Ensino superior - Licenciatura	Prefiro nao responder	Nao	Outro	Sou reformada da Banca	Sim	M	1	10	F	1378750		Unknown
2020-03-14 10:59:12	2020-03-14 11:05:47	Nao			Nao	Frequentemente	Televisao,Jornais		Elevado	Elevado	Nao	Nao	Nao						Entre 65 e 79 anos	Feminino	Portugal Continental	Lisboa	Lisboa	Apenas eu	Apenas eu / uma	Ensino superior - Mestrado	1501-2000€	Nao	Nao trabalho - Reformado		Sim	E	1	2	B	9842794		Unknown
2020-03-14 11:04:41	2020-03-14 11:09:28	Nao			Nao	Muito frequentemente	Televisao,Redes sociais - Twitter		Muito elevado	Muito elevado	Sim	Nao	Sim	101€-300€	Marco	10	Estabelecimento comercial - Supermercado	Veiculo proprio	Entre 33 e 45 anos	Masculino	Portugal Continental	Lisboa	Lisboa	Duas	Nenhuma	Ensino superior - Licenciatura	2001-5000€	Nao	Outro	Aviacao	Sim	E	0	11	D	70420213		Unknown
2020-03-14 11:05:00	2020-03-14 11:09:30	Nao			Nao	Muito frequentemente	Televisao,Internet - mostores de busca (google, ..),Redes sociais - Facebook		Muito elevado	Muito elevado	Nao	Sim	Nao						Entre 46 e 64 anos	Masculino	Portugal Continental	Coimbra	Coimbra	Quatro	Nenhuma	12º ano ou equivalente	2001-5000€	Sim	Comercio (grosso/retalho)		Sim	M	2	1	P	30149048		Unknown
2020-03-14 11:02:22	2020-03-14 11:10:47	Nao			Sim	Muito frequentemente	Televisao,Internet - mostores de busca (google, ..),Redes sociais - WhatsApp		Elevado	Elevado	Nao	Prefiro nao responder	Sim	101€-300€	Fevereiro	27	Estabelecimento comercial - Supermercado	Veiculo proprio	Entre 65 e 79 anos	Feminino	Portugal Continental	Faro	Lagoa	Duas	Duas	12º ano ou equivalente	2001-5000€	Nao	Nao trabalho - Reformado		Sim	M	9	9	A	92797250		Unknown
2020-03-14 11:04:10	2020-03-14 11:12:08	Nao			Nao	Frequentemente	Televisao,Radio,Internet - sites de noticias		Muito elevado	Moderado	Sim	Sim	Sim	51€-100€	Marco	4	Estabelecimento comercial - Hipermercado	Veiculo proprio	Entre 46 e 64 anos	Feminino	Portugal Continental	Faro	Loule	Cinco	Nenhuma	Ensino superior - Doutoramento	2001-5000€	Nao	Educacao		Sim	N	1	11	G	22225687		Unknown
2020-03-14 11:09:07	2020-03-14 11:12:23	Nao			Sim	Muito frequentemente	Internet - site do SNS e/ou da Direcao Geral da Saude,Internet - sites de noticias,Outro		Muito elevado	Moderado	Nao	Nao	Sim	101€-300€	Marco	7	Online		Entre 33 e 45 anos	Masculino	Portugal Continental	Lisboa	Lisboa	Duas	Nenhuma	Ensino superior - Mestrado	5001€ +	Sim	Saude		Sim	R	2	10	L	64094928		Unknown
2020-03-14 11:10:11	2020-03-14 11:15:05	Nao			Nao	Muito frequentemente	Televisao,Internet - site do SNS e/ou da Direcao Geral da Saude,Redes sociais - Twitter		Elevado	Moderado	Nao	Sim	Sim	51€-100€	Marco	11	Estabelecimento comercial - Supermercado	Veiculo proprio	Entre 33 e 45 anos	Masculino	Portugal Continental	Lisboa	Lisboa	Duas	Nenhuma	Ensino superior - Mestrado	2001-5000€	Nao	Informatica		Sim	A	1	11	M	45521905		Unknown
2020-03-14 11:11:36	2020-03-14 11:15:05	Nao			Nao	Frequentemente	Televisao		Elevado	Elevado	Nao	Sim	Sim	101€-300€	Marco	10	Estabelecimento comercial - Hipermercado	Veiculo proprio	Entre 19 a 25 anos	Feminino	Portugal Continental	Lisboa	Odivelas	Quatro	Nenhuma	12º ano ou equivalente	2001-5000€	Nao	Nao trabalho - Estudante		Sim	M	1	2	M	13688223		Unknown
2020-03-14 11:12:10	2020-03-14 11:17:40	Nao			Nao	Frequentemente	Televisao,Internet - site do SNS e/ou da Direcao Geral da Saude		Muito elevado	Muito elevado	Nao	Sim	Sim	0-50€	Marco	11	Estabelecimento comercial - Hipermercado	Veiculo proprio	Entre 33 e 45 anos	Feminino	Portugal Continental	Lisboa	Vila Franca de Xira	Duas	Duas	Ensino superior - Licenciatura	Prefiro nao responder	Nao	Actividades financeiras e de seguros		Sim	A	0	7	N	24672741		Unknown
2020-03-14 11:13:38	2020-03-14 11:18:39	Prefiro nao responder			Sim	Muito frequentemente	Radio,Internet - mostores de busca (google, ..),Internet - sites de noticias		Elevado	Elevado	Prefiro nao responder	Sim	Sim	0-50€	Marco	10	Estabelecimento comercial - Hipermercado	Transporte publico	Entre 26 e 32 anos	Feminino	Portugal Continental	Lisboa	Lisboa	Apenas eu	Duas	Ensino superior - Mestrado	1501-2000€	Nao	Investigacao		Nao					88972635
2020-03-14 11:16:28	2020-03-14 11:19:50	Nao			Nao	Muito frequentemente	Televisao,Jornais,Radio		Muito elevado	Muito elevado	Nao	Sim	Sim	0-50€	Marco	11	Estabelecimento comercial - Supermercado	A pe	Entre 33 e 45 anos	Feminino	Portugal Continental	Lisboa	Lisboa	Duas	Nenhuma	Ensino superior - Mestrado	2001-5000€	Nao	Outro	Consultoria ambiental	Sim	M	1	8	S	45806396		Unknown
2020-03-14 11:19:14	2020-03-14 11:23:27	Sim	Nada/automedicacao		Sim	Muito frequentemente	Televisao		Moderado	Moderado	Nao	Sim	Nao						Entre 33 e 45 anos	Masculino	Portugal Continental	Lisboa	Lisboa	Duas	Nenhuma	Ensino superior - Mestrado	1501-2000€	Sim	Saude		Sim	M	0	11	F	12660103		Unknown
2020-03-14 11:17:46	2020-03-14 11:24:34	Sim	Nada/automedicacao		Nao	Frequentemente	Televisao,Internet - mostores de busca (google, ..),Internet - sites de noticias		Muito elevado	Muito elevado	Nao	Nao	Sim	51€-100€	Marco	13	Estabelecimento comercial - Hipermercado	Veiculo proprio	Entre 33 e 45 anos	Feminino	Portugal Continental	Leiria	Nazare	Cinco	Apenas eu / uma	12º ano ou equivalente	0-1100€	Nao	Educacao		Nao					80479662
2020-03-14 11:18:06	2020-03-14 11:25:15	Nao			Sim	Frequentemente	Televisao,Internet - sites de noticias		Elevado	Elevado	Nao	Sim	Nao						Entre 33 e 45 anos	Feminino	Portugal Continental	Lisboa	Sintra	Duas	Apenas eu / uma	Ensino superior - Licenciatura	1501-2000€	Sim	Saude		Sim	C	1	11	R	23886161		Unknown
2020-03-14 11:25:19	2020-03-14 11:27:54	Nao			Sim	Frequentemente	Televisao,Internet - mostores de busca (google, ..),Internet - site do SNS e/ou da Direcao Geral da Saude		Moderado	Elevado	Nao	Sim	Nao						Entre 19 a 25 anos	Masculino	Portugal Continental	Porto	Matosinhos	Duas	Nenhuma	Ensino superior - Mestrado	Prefiro nao responder	Nao	Investigacao		Nao					39764936
2020-03-14 11:24:19	2020-03-14 11:28:00	Sim	Nada/automedicacao		Sim	Muito frequentemente	Televisao,Internet - mostores de busca (google, ..),Internet - sites de noticias		Muito elevado	Muito elevado	Nao	Sim	Nao						Entre 26 e 32 anos	Feminino	Portugal Continental	Setubal	Almada	Quatro	Apenas eu / uma	Ensino superior - Mestrado	2001-5000€	Nao	Investigacao		Sim	V	3	9	J	47567871		Unknown
2020-03-14 11:18:35	2020-03-14 11:28:39	Sim	Dirigi-me a uma farmacia		Nao	Muito frequentemente	Televisao,Redes sociais - Facebook,Redes sociais - WhatsApp		Moderado	Muito elevado	Nao	Sim	Sim	51€-100€	Marco	11	Estabelecimento comercial - Hipermercado	Veiculo proprio	Entre 46 e 64 anos	Feminino	Portugal Continental	Porto	Maia	Quatro	Nenhuma	9º ano ou equivalente	1101-1500€	Nao	Nao trabalho - Desempregado		Sim	E	2	2	E	61669821		Unknown
2020-03-14 11:27:18	2020-03-14 11:31:18	Sim	Nada/automedicacao		Nao	Frequentemente	Televisao,Internet - site do SNS e/ou da Direcao Geral da Saude,Internet - sites de noticias		Moderado	Elevado	Nao	Sim	Nao						Menos de 18 anos	Masculino	Portugal Continental	Lisboa	Lisboa	Quatro	Nenhuma	11º ano ou equivalente	2001-5000€	Nao	Educacao		Sim	M	1	8	S	46076119		Unknown
2020-03-14 11:27:30	2020-03-14 11:31:56	Nao			Nao	Muito frequentemente	Televisao,Internet - mostores de busca (google, ..),Internet - site do SNS e/ou da Direcao Geral da Saude		Muito elevado	Muito elevado	Nao	Sim	Nao						Entre 33 e 45 anos	Feminino	Portugal Continental	Coimbra	Montemor-o-Velho	Duas	Nenhuma	Ensino superior - Mestrado	0-1100€	Sim	Saude		Nao					41529270
2020-03-14 11:25:39	2020-03-14 11:32:06	Nao			Nao	Muito frequentemente	Televisao,Internet - site do SNS e/ou da Direcao Geral da Saude,Redes sociais - Facebook		Muito elevado	Elevado	Nao	Nao	Sim	101€-300€	Fevereiro	29	Estabelecimento comercial - Supermercado	Veiculo proprio	Entre 33 e 45 anos	Feminino	Portugal Continental	Lisboa	Sintra	Tres	Nenhuma	Ensino superior - Licenciatura	1501-2000€	Nao	Educacao		Sim	C	0	5m	M	46026122		Unknown
2020-03-14 11:32:10	2020-03-14 11:36:09	Nao			Nao	Muito frequentemente	Televisao		Elevado	Elevado	Nao	Nao	Nao						Entre 33 e 45 anos	Masculino	Portugal Continental	Faro	Albufeira	Duas	Nenhuma	11º ano ou equivalente	0-1100€	Nao	Outro	Transportes publicos	Sim	I	0	1	M	20201924		Unknown
2020-03-14 11:34:33	2020-03-14 11:37:15	Nao			Nao	Muito frequentemente	Televisao,Jornais,Internet - sites de noticias		Elevado	Moderado	Nao	Sim	Nao						Entre 26 e 32 anos	Masculino	Portugal Continental	Lisboa	Cascais	Apenas eu	Nenhuma	Ensino superior - Mestrado	1501-2000€	Nao	Educacao		Sim	I	0	11	P	48513209		Unknown
2020-03-14 11:25:50	2020-03-14 11:38:22	Nao			Nao	Muito frequentemente	Jornais,Internet - site do SNS e/ou da Direcao Geral da Saude		Muito elevado	Baixo	Nao	Prefiro nao responder	Nao						Entre 33 e 45 anos	Masculino	Portugal Continental	Lisboa	Lisboa	Duas	Nenhuma	Ensino superior - Mestrado	Prefiro nao responder	Sim	Nao trabalho - Desempregado		Sim	J	2	6	L	10874328		Unknown
2020-03-14 11:31:49	2020-03-14 11:41:35	Nao			Nao	Frequentemente	Televisao		Moderado	Elevado	Sim	Sim	Sim	51€-100€	Marco	12	Estabelecimento comercial - Supermercado	Veiculo proprio	Entre 46 e 64 anos	Feminino	Portugal Continental	Porto	Porto	Quatro	Nenhuma	12º ano ou equivalente	1101-1500€	Nao	Outro	consultoria	Sim	F	0	2	J	66472524		Unknown
2020-03-14 11:39:01	2020-03-14 11:42:38	Nao			Nao	Muito frequentemente	Internet - site do SNS e/ou da Direcao Geral da Saude,Internet - sites de noticias		Muito elevado	Muito elevado	Nao	Nao	Nao						Entre 46 e 64 anos	Feminino	Portugal Continental	Santarem	Entroncamento	Mais do que cinco	Tres	Ensino superior - Mestrado	1501-2000€	Sim	Saude		Sim	A	0	12	V	33341676		Unknown
2020-03-14 11:41:10	2020-03-14 11:44:20	Nao			Sim	Frequentemente	Internet - site do SNS e/ou da Direcao Geral da Saude,Internet - sites de noticias,Redes sociais - Facebook		Elevado	Moderado	Nao	Sim	Nao						Entre 19 a 25 anos	Feminino	Portugal Continental	Lisboa	Vila Franca de Xira	Quatro	Nenhuma	12º ano ou equivalente	Prefiro nao responder	Nao	Nao trabalho - Estudante		Nao					42471854
2020-03-14 11:39:54	2020-03-14 11:44:20	Nao			Nao	Muito frequentemente	Internet - mostores de busca (google, ..),Internet - sites de noticias,Redes sociais - Facebook		Muito elevado	Muito elevado	Nao	Nao	Nao						Entre 26 e 32 anos	Feminino	Portugal Continental	Setubal	Almada	Duas	Nenhuma	Ensino superior - Mestrado	2001-5000€	Nao	Informatica		Sim	M	0	2	S	62906706		Unknown
2020-03-14 11:40:12	2020-03-14 11:44:28	Nao			Nao	Muito frequentemente	Televisao,Internet - mostores de busca (google, ..),Internet - site do SNS e/ou da Direcao Geral da Saude		Elevado	Elevado	Nao	Sim	Sim	0-50€	Marco	5	Estabelecimento comercial - Supermercado	Veiculo proprio	Entre 19 a 25 anos	Feminino	Portugal Continental	Lisboa	Lourinha	Quatro	Nenhuma	12º ano ou equivalente	1101-1500€	Nao	Saude		Sim	S	0	11	B	12082230		Unknown
2020-03-14 11:39:56	2020-03-14 11:45:09	Nao			Nao	Muito frequentemente	Internet - mostores de busca (google, ..),Internet - site do SNS e/ou da Direcao Geral da Saude,Internet - sites de noticias		Muito elevado	Muito elevado	Nao	Nao	Sim	101€-300€	Marco	11	Estabelecimento comercial - Hipermercado	Veiculo proprio	Entre 33 e 45 anos	Masculino	Portugal Continental	Faro	Faro	Duas	Nenhuma	Ensino superior - Mestrado	1501-2000€	Nao	Saude		Sim	M	1	5	D	56400403		Unknown
2020-03-14 11:40:11	2020-03-14 11:45:18	Nao			Sim	Muito frequentemente	Internet - mostores de busca (google, ..),Internet - site do SNS e/ou da Direcao Geral da Saude		Muito elevado	Muito elevado	Sim	Nao	Sim	0-50€	Marco	5	Estabelecimento comercial - Supermercado	Veiculo proprio	Entre 33 e 45 anos	Feminino	Portugal Continental	Porto	Valongo	Cinco	Duas	12º ano ou equivalente	1501-2000€	Nao	Saude		Sim	C	1	1	M	23338300		Unknown
2020-03-14 11:44:39	2020-03-14 11:46:45	Nao			Nao	Frequentemente	Televisao,Jornais,Internet - mostores de busca (google, ..)		Elevado	Elevado	Nao	Sim	Nao						Entre 26 e 32 anos	Masculino	Portugal Continental	Faro	Silves	Tres	Nenhuma	Ensino superior - Mestrado	2001-5000€	Nao	Actividades financeiras e de seguros		Nao					36641422
2020-03-14 11:44:31	2020-03-14 11:47:36	Nao			Nao	Muito frequentemente	Televisao,Radio,Internet - sites de noticias		Muito elevado	Muito elevado	Sim	Sim	Nao						Entre 19 a 25 anos	Feminino	Portugal Continental	Lisboa	Lisboa	Tres	Nenhuma	Ensino superior - Licenciatura	5001€ +	Nao	Economia		Sim	M	2	7	V	70741545		Unknown
2020-03-14 11:44:33	2020-03-14 11:47:54	Nao			Nao	Muito frequentemente	Televisao,Jornais,Internet - site do SNS e/ou da Direcao Geral da Saude		Muito elevado	Muito elevado	Nao	Sim	Nao						Entre 33 e 45 anos	Feminino	Portugal Continental	Setubal	Barreiro	Tres	Nenhuma	Ensino superior - Mestrado	2001-5000€	Nao	Educacao		Sim	M	0	9	C	98802408		Unknown
2020-03-14 11:45:09	2020-03-14 11:48:33	Nao			Sim	Muito frequentemente	Televisao,Redes sociais - Twitter		Elevado	Muito elevado	Sim	Sim	Sim	101€-300€	Fevereiro	28	Estabelecimento comercial - Hipermercado	Veiculo proprio	Entre 26 e 32 anos	Feminino	Portugal Continental	Lisboa	Oeiras	Cinco	Nenhuma	Ensino superior - Mestrado	2001-5000€	Nao	Empreendedorismo		Nao					687703
2020-03-14 11:42:11	2020-03-14 11:49:01	Nao			Nao	Frequentemente	Televisao,Internet - sites de noticias,Redes sociais - Facebook		Elevado	Moderado	Nao	Sim	Nao						Entre 46 e 64 anos	Masculino	Portugal Continental	Lisboa	Lisboa	Apenas eu	Apenas eu / uma	Ensino superior - Licenciatura	1501-2000€	Nao	Outro		Sim	E	0	11	A	98711706		Unknown
2020-03-14 11:45:56	2020-03-14 11:52:24	Nao			Nao	Muito frequentemente	Televisao,Internet - site do SNS e/ou da Direcao Geral da Saude,Redes sociais - Facebook		Muito elevado	Muito elevado	Nao	Sim	Nao						Entre 46 e 64 anos	Masculino	Portugal Continental	Lisboa	Lisboa	Apenas eu	Nenhuma	Ensino superior - Licenciatura	0-1100€	Sim	Saude		Sim	R	1	2	P	50095690		Unknown
2020-03-14 11:56:40	2020-03-14 12:00:19	Nao			Sim	Muito frequentemente	Televisao,Internet - site do SNS e/ou da Direcao Geral da Saude		Elevado	Moderado	Nao	Sim	Nao						Entre 19 a 25 anos	Feminino	Portugal Continental	Viseu	Viseu	Duas	Mais do que cinco	12º ano ou equivalente	Prefiro nao responder	Nao	Nao trabalho - Estudante		Sim	E	1	1	A	53067507		Unknown
2020-03-14 11:56:43	2020-03-14 12:01:15	Sim	Nada/automedicacao		Nao	Muito frequentemente	Televisao,Internet - site do SNS e/ou da Direcao Geral da Saude		Elevado	Moderado	Nao	Nao	Nao						Entre 46 e 64 anos	Feminino	Portugal Continental	Porto	Porto	Quatro	Nenhuma	Ensino superior - Licenciatura	2001-5000€	Nao	Outro	Emprego	Sim	M	1	9	B	54423790		Unknown
2020-03-14 11:57:10	2020-03-14 12:03:28	Nao			Sim	Muito frequentemente	Jornais,Internet - site do SNS e/ou da Direcao Geral da Saude,Redes sociais - Twitter		Elevado	Elevado	Sim	Sim	Nao						Entre 19 a 25 anos	Masculino	Portugal Continental	Lisboa	Lisboa	Quatro	Nenhuma	Ensino superior - Mestrado	2001-5000€	Nao	Investigacao		Sim	I	1	5	B	86657944		Unknown
2020-03-14 12:02:07	2020-03-14 12:05:11	Nao			Sim	Frequentemente	Televisao,Internet - mostores de busca (google, ..),Redes sociais - WhatsApp		Moderado	Muito elevado	Sim	Sim	Sim	51€-100€	Marco	5	Estabelecimento comercial - Supermercado	A pe	Entre 19 a 25 anos	Masculino	Portugal Continental	Lisboa	Oeiras	Mais do que cinco	Nenhuma	Ensino superior - Licenciatura	0-1100€	Nao	Nao trabalho - Estudante		Nao					37057713
2020-03-14 12:04:59	2020-03-14 12:09:07	Nao			Nao	Muito frequentemente	Televisao,Internet - site do SNS e/ou da Direcao Geral da Saude,Redes sociais - Facebook		Muito elevado	Muito elevado	Nao	Sim	Nao						Entre 19 a 25 anos	Feminino	Portugal Continental	Castelo Branco	Serta	Mais do que cinco	Nenhuma	12º ano ou equivalente	Prefiro nao responder	Nao	Gestao		Sim	F	1	6	S	86663386		Unknown
2020-03-14 12:06:21	2020-03-14 12:09:17	Sim	Liguei para a linha SNS24		Sim	Muito frequentemente	Televisao,Internet - site do SNS e/ou da Direcao Geral da Saude,Redes sociais - Facebook		Muito elevado	Muito elevado	Nao	Sim	Sim	101€-300€	Fevereiro	28	Estabelecimento comercial - Supermercado	Veiculo proprio	Entre 26 e 32 anos	Feminino	Portugal Continental	Lisboa	Lourinha	Duas	Nenhuma	Ensino superior - Licenciatura	1101-1500€	Nao	Gestao		Sim	M	1	3	A	97761953		Unknown
2020-03-14 12:10:05	2020-03-14 12:13:24	Nao			Nao	Frequentemente	Internet - site do SNS e/ou da Direcao Geral da Saude,Internet - sites de noticias		Moderado	Elevado	Nao	Nao	Nao						Entre 33 e 45 anos	Masculino	Portugal Continental	Lisboa	Lisboa	Duas	Nenhuma	Ensino superior - Licenciatura	2001-5000€	Nao	Construcao		Sim	M	2	4	R	23382852		Unknown
2020-03-14 12:14:26	2020-03-14 12:17:55	Nao			Sim	Muito frequentemente	Televisao,Jornais,Internet - site do SNS e/ou da Direcao Geral da Saude		Elevado	Muito elevado	Nao	Sim	Nao						Entre 19 a 25 anos	Masculino	Portugal Continental	Coimbra	Figueira da Foz	Tres	Nenhuma	Ensino superior - Mestrado	2001-5000€	Nao	Economia		Sim	C	0	4	A	93076816		Unknown
2020-03-14 12:13:08	2020-03-14 12:18:08	Nao			Nao	Muito frequentemente	Televisao,Internet - mostores de busca (google, ..),Internet - site do SNS e/ou da Direcao Geral da Saude		Muito elevado	Moderado	Nao	Sim	Sim	0-50€	Marco	13	Estabelecimento comercial - Supermercado	A pe	Entre 26 e 32 anos	Masculino	Portugal Continental	Lisboa	Lisboa	Apenas eu	Nenhuma	Ensino superior - Licenciatura	2001-5000€	Nao	Outro	Advocacia	Nao					72365269
2020-03-14 12:10:19	2020-03-14 12:18:35	Nao			Nao	Muito frequentemente	Televisao,Internet - mostores de busca (google, ..),Internet - site do SNS e/ou da Direcao Geral da Saude		Elevado	Elevado	Nao	Sim	Sim	101€-300€	Marco	12	Estabelecimento comercial - Supermercado	Veiculo proprio	Entre 19 a 25 anos	Feminino	Portugal Continental	Lisboa	Lisboa	Tres	Nenhuma	Ensino superior - Licenciatura	0-1100€	Nao	Actividades financeiras e de seguros		Sim	M	0	9	M	81429995		Unknown
2020-03-14 12:18:17	2020-03-14 12:22:30	Nao			Nao	Frequentemente	Redes sociais - Facebook		Moderado	Elevado	Nao	Nao	Sim	Prefiro nao responder	Marco	12	Estabelecimento comercial - Hipermercado	Veiculo proprio	Entre 26 e 32 anos	Feminino	Portugal Continental	Lisboa	Lisboa	Quatro	Nenhuma	Ensino superior - Licenciatura	Prefiro nao responder	Nao	Nao trabalho - Desempregado		Sim	F	0	4	M	82450054		Unknown
2020-03-14 12:17:14	2020-03-14 12:22:52	Nao			Nao	Muito frequentemente	Televisao,Internet - sites de noticias,Redes sociais - WhatsApp		Elevado	Moderado	Sim	Sim	Sim	51€-100€	Marco	13	Estabelecimento comercial - Supermercado	A pe	Entre 26 e 32 anos	Feminino	Portugal Continental	Lisboa	Lisboa	Duas	Nenhuma	Ensino superior - Mestrado	2001-5000€	Nao	Gestao		Sim	M	0	4	B	60145700		Unknown
2020-03-14 12:29:41	2020-03-14 12:33:38	Nao			Nao	Muito frequentemente	Televisao,Internet - mostores de busca (google, ..),Redes sociais - Facebook		Muito elevado	Muito elevado	Nao	Sim	Nao						Entre 33 e 45 anos	Feminino	Portugal Continental	Lisboa	Alenquer	Duas	Nenhuma	Ensino superior - Licenciatura	2001-5000€	Nao	Gestao		Sim	A	0	7	G	2179562		Unknown
2020-03-14 12:31:26	2020-03-14 12:34:58	Nao			Nao	Muito frequentemente	Internet - mostores de busca (google, ..),Internet - site do SNS e/ou da Direcao Geral da Saude,Redes sociais - Facebook		Elevado	Elevado	Nao	Sim	Nao						Entre 33 e 45 anos	Feminino	Portugal Continental	Lisboa	Amadora	Duas	Nenhuma	Ensino superior - Mestrado	1501-2000€	Nao	Outro	Recursos humanos	Sim	R	1	10	S	25479072		Unknown
[truncated: 5,241 more rows]

## Sheet: WAVE 2
[truncated: 4,940 more chars]
